# Supplementary material for: Prolonged hydrogen production by engineered green algae photovoltaic power stations
Source: Nat Commun. 2023 Oct 25;14:6768. doi: 10.1038/s41467-023-42529-3 (PMC10600337; doi:10.1038/s41467-023-42529-3)
Supplement: Supplementary file 6 — Source Data [file 41467_2023_42529_MOESM6_ESM.xlsx]

## Sheet: Figure 2
	Fig. 2d					Fig. 2e
	w/o DCMU		w/ DCMU
	Time (s)	Current (pA)	Time (s)	Current (pA)		Light intensity (μmol photons/m2/s)	Current (pA)	Error bar (SD)	Photon to electron conversion efficiency (%)	Error bar (SD)
	0.1	-0.03906	0.1	0.04365		18.2	0.836	0.554	0.6032	0.0554
	0.2	-0.02711	0.2	0.04759		36.6	1.804	0.694	0.6511	0.0694
	0.3	-0.01689	0.3	0.05074		68.6	4.386	0.526	0.8443	0.0526
	0.4	-0.00841	0.4	0.0531		105	7.32	0.6	0.919	0.0598
	0.5	0.01125	0.5	0.05058
	0.6	0.01149	0.6	0.05786
	0.7	0.04163	0.7	0.06688
	0.8	0.04339	0.8	0.06432
	0.9	0.07444	0.9	0.05906
	1	0.07454	1	0.05866
	1.1	0.04554	1.1	0.05422
	1.2	0.01016	1.2	0.06432
	1.3	0.01197	1.3	0.06073
	1.4	-0.01422	1.4	0.04352
	1.5	0.03206	1.5	0.04085
	1.6	0.05235	1.6	0.04038
	1.7	0.06744	1.7	0.02843
	1.8	0.09282	1.8	0.02855
	1.9	0.02759	1.9	0.03692
	2	0.00325	2	0.04082
	2.1	0.01954	2.1	0.05882
	2.2	-0.02689	2.2	0.05253
	2.3	-0.04561	2.3	0.03685
	2.4	-0.03056	2.4	0.02883
	2.5	-0.03918	2.5	0.02055
	2.6	-0.01718	2.6	0.02582
	2.7	0.01763	2.7	0.03883
	2.8	0.000585213	2.8	0.0437
	2.9	0.0462	2.9	0.07375
	3	0.04668	3	0.05803
	3.1	0.04992	3.1	0.04719
	3.2	0.03416	3.2	0.04049
	3.3	0.01678	3.3	0.01883
	3.4	-0.04684	3.4	0.009
	3.5	0.00492	3.5	0.03173
	3.6	-0.0358	3.6	0.00839
	3.7	-0.04913	3.7	0.00972
	3.8	-0.01589	3.8	0.01193
	3.9	0.03054	3.9	0.00108
	4	0.0232	4	0.01368
	4.1	0.14478	4.1	0.04619
	4.2	0.16563	4.2	0.04503
	4.3	0.22497	4.3	0.05129
	4.4	0.21816	4.4	0.0398
	4.5	0.22382	4.5	0.02205
	4.6	0.1773	4.6	0.02516
	4.7	0.08754	4.7	0.0214
	4.8	0.00835	4.8	0.01292
	4.9	0.00273	4.9	0.0278
	5	0.02201	5	0.01633
	5.1	0.02978	5.1	0.00966
	5.2	0.05139	5.2	0.0125
	5.3	-0.03294	5.3	-0.01454
	5.4	-0.05241	5.4	-0.013
	5.5	-0.03689	5.5	0.0028
	5.6	-0.01122	5.6	0.01048
	5.7	-0.00499	5.7	0.02253
	5.8	0.04654	5.8	0.05112
	5.9	0.05644	5.9	0.0356
	6	0.02111	6	0.0272
	6.1	-0.03013	6.1	-0.00378
	6.2	-0.12903	6.2	-0.03258
	6.3	-0.12008	6.3	-0.05088
	6.4	-0.0918	6.4	-0.04574
	6.5	-0.02232	6.5	-0.04062
	6.6	0.03325	6.6	-0.01555
	6.7	0.08859	6.7	0.000446443
	6.8	0.06982	6.8	0.00932
	6.9	0.08568	6.9	0.01192
	7	0.02682	7	0.00428
	7.1	-0.06494	7.1	-0.01187
	7.2	-0.11175	7.2	-0.00438
	7.3	-0.10994	7.3	-0.0169
	7.39999	-0.07132	7.39999	-0.02184
	7.5	-0.01456	7.5	-0.01941
	7.59999	0.01649	7.59999	-0.02104
	7.7	-0.04299	7.7	-0.03978
	7.8	-0.0568	7.8	-0.03067
	7.89999	-0.05727	7.89999	-0.03737
	8	0.00592	8	-0.02367
	8.09999	0.01539	8.09999	-0.01781
	8.19999	0.03849	8.19999	-0.0138
	8.29999	-0.01022	8.29999	-0.0485
	8.4	-0.02894	8.4	-0.06205
	8.5	0.0292	8.5	-0.05002
	8.6	0.01635	8.6	-0.03561
	8.7	0.02292	8.7	-0.0266
	8.8	-0.0318	8.8	-0.02271
	8.9	-0.03275	8.9	-0.01851
	9	-0.0348	9	-0.02047
	9.1	0.01039	9.1	0.000717871
	9.2	-0.01351	9.2	0.0082
	9.3	0.00839	9.3	0.01866
	9.4	-0.04408	9.4	-0.00598
	9.5	-0.00127	9.5	0.00226
	9.6	0.01597	9.6	-0.0045
	9.7	0.01725	9.7	-0.00432
	9.8	0.03987	9.8	-0.01117
	9.9	-0.000938596	9.9	-0.00792
	10	-0.05846	10	-0.04304
	10.1	-0.05189	10.1	-0.0371
	10.2	-0.06651	10.2	-0.02255
	10.3	-0.05646	10.3	-0.0324
	10.4	0.00354	10.4	-0.03421
	10.5	-0.03322	10.5	-0.02692
	10.6	-0.01208	10.6	-0.03932
	10.7	0.01311	10.7	-0.03314
	10.8	0.01973	10.8	-0.03021
	10.9	-0.04489	10.9	-0.04568
	11	-0.03118	11	-0.06005
	11.1	-0.06594	11.1	-0.04711
	11.2	-0.07465	11.2	-0.04631
	11.3	-0.05613	11.3	-0.04665
	11.4	0.00411	11.4	-0.03057
	11.5	-0.10099	11.5	-0.02962
	11.6	-0.04556	11.6	-0.02592
	11.7	-0.03708	11.7	-0.0138
	11.8	-0.02165	11.8	-0.01258
	11.9	-0.00408	11.9	-0.02527
	12	-0.0388	12	-0.02015
	12.1	-0.07651	12.1	-0.03125
	12.2	-0.01527	12.2	-0.02367
	12.3	-0.03889	12.3	-0.0308
	12.4	0.02101	12.4	-0.02888
	12.5	-0.01365	12.5	-0.0363
	12.6	-0.04322	12.6	-0.02511
	12.7	0.01473	12.7	-0.00788
	12.8	0.08992	12.8	0.00875
	12.9	0.10844	12.9	0.02173
	13	0.16935	13	0.0417
	13.1	0.13573	13.1	0.03399
	13.2	0.09554	13.2	0.04233
	13.3	0.05849	13.3	0.0483
	13.4	0.13839	13.4	0.03863
	13.5	0.12878	13.5	0.02632
	13.6	0.13611	13.6	0.02426
	13.7	0.14387	13.7	0.01782
	13.8	0.10411	13.8	0.0292
	13.9	0.03535	13.9	0.0439
	14	0.05844	14	0.03202
	14.1	-0.05808	14.1	-0.01024
	14.2	-0.10246	14.2	-0.03735
	14.3	-0.11251	14.3	-0.04761
	14.4	-0.06732	14.4	-0.03361
	14.5	-0.02594	14.5	0.00419
	14.6	0.01073	14.6	0.0157
	14.7	-0.01556	14.7	0.01349
	14.8	-0.05041	14.8	0.013
	14.9	-0.1208	14.9	-0.00422
	15	-0.13532	15	-0.01422
	15.1	-0.13699	15.1	-0.01211
	15.2	-0.11227	15.2	-0.00857
	15.3	-0.0858	15.3	-0.00127
	15.4	-0.06461	15.4	-0.00534
	15.5	-0.01503	15.5	-0.00637
	15.6	-0.03594	15.6	-0.01442
	15.7	0.04687	15.7	0.01368
	15.8	0.08373	15.8	0.0219
	15.9	0.09873	15.9	0.01968
	16	0.11806	16	0.0201
	16.1	0.11349	16.1	0.0184
	16.2	0.06411	16.2	0.01968
	16.3	0.10163	16.3	0.03782
	16.4	0.06144	16.4	0.01552
	16.5	0.05225	16.5	0.01179
	16.6	0.06968	16.6	0.02616
	16.7	0.03859	16.7	0.03055
	16.8	0.0062	16.8	0.04388
	16.9	-0.00803	16.9	0.04536
	17	0.0122	17	0.03683
	17.1	0.02282	17.1	0.02939
	17.2	0.13592	17.2	0.0425
	17.3	0.13787	17.3	0.0386
	17.4	0.05501	17.4	0.02809
	17.5	-0.00246	17.5	0.02123
	17.6	-0.04313	17.6	0.02939
	17.7	-0.04303	17.7	0.0365
	17.8	0.0703	17.8	0.05329
	17.9	0.15059	17.9	0.05069
	18	0.15201	18	0.03546
	18.1	0.13101	18.1	0.0159
	18.2	0.06425	18.2	-0.00107
	18.3	0.01949	18.3	-0.00614
	18.4	0.00768	18.4	-0.000696414
	18.5	0.04806	18.5	0.01653
	18.6	0.05844	18.6	0.01849
	18.7	0.04611	18.7	0.03058
	18.8	0.0693	18.8	0.03123
	18.9	0.05454	18.9	0.02675
	19	0.0912	19	0.02375
	19.1	0.12378	19.1	0.03186
	19.2	0.0692	19.2	0.01332
	19.3	0.02339	19.3	0.01616
	19.4	-0.00856	19.4	0.01128
	19.5	-0.06251	19.5	-0.000553557
	19.6	-0.05827	19.6	-0.01117
	19.7	-0.04818	19.7	-0.00747
	19.8	-0.08184	19.8	-0.01298
	19.9	-0.07913	19.9	-0.00678
	20	-0.05103	20	0.01453
	20.1	-0.05165	20.1	0.03586
	20.2	-0.00675	20.2	0.03548
	20.3	0.03611	20.3	0.0311
	20.4	0.00416	20.4	0.00928
	20.5	-0.04794	20.5	-0.00478
	20.6	-0.00865	20.6	0.00328
	20.7	-0.02551	20.7	0.00503
	20.8	-0.00494	20.8	0.00318
	20.9	-0.02522	20.9	0.000460729
	21	-0.04241	21	-0.0092
	21.1	-0.0618	21.1	0.00189
	21.2	-0.03403	21.2	0.0005893
	21.3	-0.0327	21.3	-0.00654
	21.4001	-0.01594	21.4001	-0.00982
	21.5001	-0.0368	21.5001	-0.0146
	21.6	0.01492	21.6	-0.00882
	21.7001	-0.03213	21.7001	0.0033
	21.8	-0.04265	21.8	0.01693
	21.9001	-0.02832	21.9001	0.02423
	22.0001	0.01097	22.0001	0.02566
	22.1	-0.01446	22.1	0.01505
	22.2001	-0.0058	22.2001	0.000860729
	22.3	-0.05732	22.3	-0.0235
	22.4001	0.01563	22.4001	-0.01681
	22.5001	0.04578	22.5001	-0.00658
	22.6	0.08211	22.6	-0.00121
	22.7001	0.09249	22.7001	0.01686
	22.8	0.12039	22.8	0.01972
	22.9001	0.14111	22.9001	0.01866
	23.0001	0.18859	23.0001	0.01642
	23.1	0.12201	23.1	0.00809
	23.2001	0.08411	23.2001	-0.000767843
	23.3	0.08363	23.3	-0.00684
	23.4001	0.05311	23.4001	-0.02797
	23.5001	0.04873	23.5001	-0.01412
	23.6	0.05659	23.6	-0.02068
	23.7001	0.03735	23.7001	-0.00592
	23.8	0.03954	23.8	0.00708
	23.9001	0.03806	23.9001	-0.0102
	24.0001	-0.03827	24.0001	-0.02802
	24.1001	-0.09122	24.1001	-0.03065
	24.2001	-0.1337	24.2001	-0.03765
	24.3001	-0.14313	24.3001	-0.0289
	24.4001	-0.12575	24.4001	-0.01492
	24.5001	-0.06456	24.5001	0.00678
	24.6001	-0.08613	24.6001	0.00396
	24.7001	-0.09089	24.7001	0.0147
	24.8001	-0.12689	24.8001	0.01335
	24.9001	-0.11356	24.9001	-0.00164
	25.0001	-0.08937	25.0001	0.00432
	25.1001	-0.05632	25.1001	-0.000339271
	25.2001	-0.06646	25.2001	-0.00894
	25.3001	-0.0767	25.3001	0.00246
	25.4001	-0.14584	25.4001	0.00595
	25.5001	-0.14003	25.5001	0.01176
	25.6001	-0.11361	25.6001	0.02349
	25.7001	-0.16237	25.7001	-0.0127
	25.8001	-0.14427	25.8001	-0.02498
	25.9001	-0.10594	25.9001	-0.02442
	26.0001	-0.11527	26.0001	-0.00648
	26.1001	-0.07246	26.1001	0.01295
	26.2001	0.00478	26.2001	0.03988
	26.3001	-0.01694	26.3001	0.02383
	26.4001	-0.02208	26.4001	0.00755
	26.5001	-0.00641	26.5001	-0.00381
	26.6001	-0.01594	26.6001	0.00592
	26.7001	-0.00775	26.7001	0.00769
	26.8001	0.00587	26.8001	0.00989
	26.9001	-0.02541	26.9001	0.0047
	27.0001	-0.08527	27.0001	-0.0159
	27.1001	-0.09241	27.1001	-0.02455
	27.2001	-0.06932	27.2001	-0.01822
	27.3001	-0.0748	27.3001	-0.02907
	27.4001	-0.06051	27.4001	-0.02654
	27.5001	-0.09346	27.5001	-0.03327
	27.6001	-0.13375	27.6001	-0.04311
	27.7001	-0.13932	27.7001	-0.04655
	27.8001	-0.0598	27.8001	-0.03178
	27.9001	-0.07265	27.9001	-0.02541
	28.0001	-0.04694	28.0001	-0.0092
	28.1001	-0.07837	28.1001	-0.00912
	28.2001	-0.11165	28.2001	-0.01108
	28.3001	-0.1518	28.3001	-0.03412
	28.4001	-0.08703	28.4001	-0.01942
	28.5001	-0.0557	28.5001	-0.02324
	28.6001	-0.0378	28.6001	-0.02132
	28.7001	-0.04427	28.7001	-0.01405
	28.8001	-0.06032	28.8001	-0.01137
	28.9001	-0.17065	28.9001	-0.02545
	29.0001	-0.17137	29.0001	-0.0106
	29.1001	-0.15289	29.1001	-0.00842
	29.2001	-0.13513	29.2001	-0.00801
	29.3001	-0.06518	29.3001	-0.00187
	29.4001	-0.08922	29.4001	-0.01572
	29.5001	-0.09051	29.5001	-0.03208
	29.6001	-0.07665	29.6001	-0.01807
	29.7001	-0.11056	29.7001	-0.017
	29.8001	-0.11284	29.8001	-0.02064
	29.9001	-0.09932	29.9001	-0.01495
	30.0001	-0.13456	30.0001	-0.01578
	30.1001	-0.09175	30.1001	-0.02648
	30.2001	-0.1108	30.2001	-0.0252
	30.3001	-0.07846	30.3001	-0.02658
	30.4001	-0.0367	30.4001	-0.03618
	30.5001	-0.03603	30.5001	-0.03651
	30.6001	-0.05494	30.6001	-0.03124
	30.7001	-0.08741	30.7001	-0.02938
	30.8001	-0.12694	30.8001	-0.03437
	30.9001	-0.08556	30.9001	-0.03068
	31.0001	-0.0528	31.0001	-0.02375
	31.1001	-0.02584	31.1001	-0.01511
	31.2001	-0.03094	31.2001	-0.01578
	31.3001	-0.05761	31.3001	0.000475014
	31.4001	-0.09894	31.4001	-0.00668
	31.5001	-0.11241	31.5001	-0.02401
	31.6001	-0.08641	31.6001	-0.0091
	31.7001	-0.09513	31.7001	-0.01742
	31.8001	-0.05041	31.8001	-0.01717
	31.9001	-0.05551	31.9001	-0.01751
	32.0001	-0.03418	32.0001	-0.01004
	32.1001	0.0042	32.1001	-0.02737
	32.2001	0.07173	32.2001	-0.02074
	32.3001	0.00254	32.3001	-0.01654
	32.4001	-0.04889	32.4001	-0.01472
	32.5001	-0.05441	32.5001	-0.000724986
	32.6001	-0.08837	32.6001	0.01688
	32.7001	-0.14451	32.7001	0.00478
	32.8001	-0.13765	32.8001	-0.006
	32.9001	-0.17732	32.9001	-0.0123
	33.0001	-0.14846	33.0001	-0.02081
	33.1001	-0.03284	33.1001	-0.00834
	33.2001	0.00592	33.2001	-0.0031
	33.3001	0.02844	33.3001	0.01412
	33.4001	0.04587	33.4001	0.01502
	33.5001	0.02016	33.5001	0.01512
	33.6001	0.03559	33.6001	0.02135
	33.7001	-0.00841	33.7001	0.00856
	33.8001	-0.03246	33.8001	-0.00581
	33.9001	-0.05308	33.9001	-0.00148
	34.0001	-0.0437	34.0001	-0.02062
	34.1001	-0.06894	34.1001	-0.02602
	34.2	-0.10261	34.2	-0.0218
	34.3	-0.05156	34.3	-0.01045
	34.4001	0.01373	34.4001	0.0064
	34.5001	0.04225	34.5001	0.00965
	34.6	0.09268	34.6	-0.00474
	34.7	0.02825	34.7	-0.02104
	34.8	-0.03889	34.8	-0.02264
	34.9	0.01187	34.9	-0.00457
	35	0.01059	35	0.01622
	35.1	0.01282	35.1	0.02636
	35.2	0.02425	35.2	0.0166
	35.3	0.0263	35.3	-0.00134
	35.4	0.09378	35.4	0.00358
	35.5	0.12935	35.5	0.00302
	35.6	0.09616	35.6	0.00365
	35.7	0.0092	35.7	0.0192
	35.8	-0.00475	35.8	0.03346
	35.9	-0.03327	35.9	0.01888
	36	-0.00384	36	0.0039
	36.1	-0.01884	36.1	-0.0085
	36.2	-0.04641	36.2	-0.01632
	36.3	-0.07894	36.3	-0.01038
	36.4	-0.03908	36.4	0.00358
	36.5	-0.05161	36.5	-0.00438
	36.6	-0.07441	36.6	-0.01978
	36.7	-0.08184	36.7	-0.01548
	36.8	-0.08299	36.8	-0.00625
	36.9	-0.10232	36.9	-0.00192
	37	-0.08232	37	-0.01184
	37.1	-0.10513	37.1	-0.00884
	37.2	-0.16018	37.2	-0.0137
	37.3	-0.09694	37.3	-0.01414
	37.4	-0.06989	37.4	-0.00662
	37.5	-0.05099	37.5	-0.000153557
	37.6	-0.0358	37.6	-0.00255
	37.7	0.00592	37.7	0.00906
	37.8	0.02382	37.8	0.01139
	37.9	0.01425	37.9	0.00786
	38	0.03225	38	0.01879
	38.1	0.03211	38.1	0.01486
	38.2	0.02144	38.2	0.00533
	38.3	0.05082	38.3	0.00945
	38.4	0.02125	38.4	0.0047
	38.5	-0.02232	38.5	0.0091
	38.6	0.00935	38.6	0.02299
	38.7	-0.01075	38.7	0.02098
	38.8	0.02359	38.8	0.02318
	38.9	0.00811	38.9	0.03386
	39	-0.00727	39	0.03648
	39.1	0.01006	39.1	0.03116
	39.2	0.03644	39.2	0.01893
	39.3	0.01887	39.3	0.0186
	39.4	0.03244	39.4	0.02162
	39.5	0.03068	39.5	0.03935
	39.6	0.01311	39.6	0.0321
	39.7	0.00273	39.7	0.01633
	39.8	0.01101	39.8	-0.01058
	39.9	0.02459	39.9	-0.0022
	40	0.01068	40	-0.0045
	40.1	-0.01337	40.1	0.01395
	40.2	-0.03122	40.2	0.00939
	40.3	-0.0417	40.3	-0.00508
	40.4	-0.02989	40.4	-0.02032
	40.4999	0.02082	40.4999	-0.00451
	40.5999	0.00835	40.5999	-0.02015
	40.7	0.01959	40.7	-0.01941
	40.8	0.07325	40.8	-0.0179
	40.8999	0.08539	40.8999	-0.01215
	40.9999	0.07754	40.9999	-0.00142
	41.0999	0.05254	41.0999	-0.00542
	41.1999	0.06549	41.1999	-0.00458
	41.2999	0.02039	41.2999	-0.02078
	41.3999	-0.01108	41.3999	-0.03678
	41.4999	-0.0298	41.4999	-0.02794
	41.5999	0.01887	41.5999	-0.01232
	41.6999	0.04125	41.6999	-0.00715
	41.7999	0.11625	41.7999	0.02302
	41.8999	0.08839	41.8999	0.02753
	41.9999	0.02625	41.9999	0.0017
	42.0999	-0.01032	42.0999	-0.01202
	42.1999	0.04039	42.1999	-0.0123
	42.2999	0.03663	42.2999	0.00313
	42.3999	-0.01251	42.3999	0.00146
	42.4999	-0.01661	42.4999	0.01378
	42.5999	-0.00865	42.5999	0.00619
	42.6999	-0.00822	42.6999	-0.000396414
	42.7999	-0.04899	42.7999	-0.000367843
	42.8999	-0.06489	42.8999	0.01752
	42.9999	-0.13427	42.9999	0.00265
	43.0999	-0.11532	43.0999	0.00785
	43.1999	-0.07765	43.1999	-0.00331
	43.2999	-0.04541	43.2999	-0.00881
	43.3999	-0.08903	43.3999	-0.00708
	43.4999	-0.08099	43.4999	-0.00694
	43.5999	-0.08494	43.5999	-0.01088
	43.6999	-0.06708	43.6999	-0.00298
	43.7999	-0.09546	43.7999	-0.01655
	43.8999	-0.06537	43.8999	-0.00657
	43.9999	-0.08056	43.9999	-0.01752
	44.0999	-0.07484	44.0999	-0.0323
	44.1999	-0.06656	44.1999	-0.03731
	44.2999	-0.09394	44.2999	-0.01748
	44.3999	-0.08803	44.3999	-0.00457
	44.4999	-0.03456	44.4999	0.01806
	44.5999	-0.02308	44.5999	0.02455
	44.6999	0.00301	44.6999	0.01569
	44.7999	-0.01665	44.7999	0.00753
	44.8999	-0.08446	44.8999	0.01559
	44.9999	-0.10975	44.9999	0.00519
	45.0999	-0.06484	45.0999	0.0006893
	45.1999	-0.1028	45.1999	-0.01284
	45.2999	0.0092	45.2999	-0.02072
	45.3999	0.01663	45.3999	-0.02791
	45.4999	0.04649	45.4999	-0.00787
	45.5999	0.0582	45.5999	0.0038
	45.6999	0.08711	45.6999	0.000532157
	45.7999	-0.02527	45.7999	-0.01008
	45.8999	-0.03194	45.8999	-0.01001
	45.9999	-0.10508	45.9999	-0.0193
	46.0999	-0.08808	46.0999	-0.00637
	46.1999	-0.0227	46.1999	0.0048
	46.2999	0.00244	46.2999	-0.00834
	46.3999	0.0032	46.3999	-0.01257
	46.4999	0.01244	46.4999	-0.01224
	46.5999	-0.00746	46.5999	-0.00644
	46.6999	-0.03608	46.6999	-0.01232
	46.7999	0.00487	46.7999	-0.01795
	46.8999	-0.02008	46.8999	-0.00871
	46.9999	0.04201	46.9999	0.00665
	47.0999	0.09278	47.0999	0.00345
	47.1998	0.08516	47.1998	-0.00144
	47.2998	0.02535	47.2998	-0.02084
	47.3999	-0.04403	47.3999	-0.05202
	47.4999	-0.06518	47.4999	-0.04385
	47.5999	-0.04875	47.5999	-0.0315
	47.6998	-0.07832	47.6998	-0.04425
	47.7998	-0.04641	47.7998	-0.04265
	47.8998	-0.04618	47.8998	-0.04108
	47.9998	-0.06065	47.9998	-0.0551
	48.0998	-0.05518	48.0998	-0.053
	48.1998	-0.00584	48.1998	-0.0441
	48.2998	-0.07051	48.2998	-0.05165
	48.3998	-0.08627	48.3998	-0.04258
	48.4998	-0.08527	48.4998	-0.03134
	48.5998	-0.03913	48.5998	-0.0211
	48.6998	-0.05184	48.6998	-0.0214
	48.7998	0.02444	48.7998	-0.01567
	48.8998	0.02082	48.8998	-0.01977
	48.9998	-0.01346	48.9998	-0.02255
	49.0998	-0.04984	49.0998	-0.0219
	49.1998	-0.02956	49.1998	-0.02958
	49.2998	-0.03484	49.2998	-0.02634
	49.3998	-0.03327	49.3998	-0.02478
	49.4998	0.0472	49.4998	-0.01204
	49.5998	0.09825	49.5998	0.00792
	49.6998	0.09568	49.6998	0.01236
	49.7998	0.09001	49.7998	-0.00558
	49.8998	0.11063	49.8998	-0.00982
	49.9998	0.05368	49.9998	-0.02737
	50.0998	0.08535	50.0998	-0.01422
	50.1998	0.11811	50.1998	0.00545
	50.2998	0.13759	50.2998	0.01595
	50.3998	0.13778	50.3998	0.02429
	50.4998	0.11935	50.4998	0.01068
	50.5998	0.0593	50.5998	-0.000524986
	50.6998	0.06801	50.6998	-0.00305
	50.7998	0.10554	50.7998	-0.01014
	50.8998	0.15111	50.8998	-0.00314
	50.9998	0.18235	50.9998	0.00425
	51.0998	0.15263	51.0998	0.01113
	51.1998	0.15668	51.1998	0.0267
	51.2998	0.16601	51.2998	0.02875
	51.3998	0.20563	51.3998	0.03973
	51.4998	0.1683	51.4998	0.03226
	51.5998	0.1422	51.5998	0.02313
	51.6998	0.0812	51.6998	0.02498
	51.7998	0.05949	51.7998	0.0115
	51.8998	0.09387	51.8998	0.00253
	51.9998	0.16101	51.9998	-0.00182
	52.0998	0.20863	52.0998	0.00879
	52.1998	0.22759	52.1998	0.02199
	52.2998	0.19592	52.2998	0.02405
	52.3998	0.12225	52.3998	0.0055
	52.4998	0.08154	52.4998	-0.01781
	52.5998	0.02082	52.5998	-0.03368
	52.6998	0.0213	52.6998	-0.0185
	52.7998	0.02925	52.7998	-0.02157
	52.8998	0.0472	52.8998	-0.02917
	52.9998	0.06625	52.9998	-0.02418
	53.0998	0.11478	53.0998	-0.02561
	53.1998	0.05482	53.1998	-0.03068
	53.2998	0.04825	53.2998	-0.03528
	53.3998	0.05787	53.3998	-0.02907
	53.4998	0.07949	53.4998	-0.0225
	53.5998	0.11763	53.5998	0.00282
	53.6998	0.13059	53.6998	0.01953
	53.7998	0.11697	53.7998	0.02586
	53.8997	0.08225	53.8997	0.01465
	53.9997	0.07168	53.9997	0.00918
	54.0998	0.06449	54.0998	-0.00477
	54.1998	0.12049	54.1998	-0.00147
	54.2997	0.12635	54.2997	-0.008
	54.3997	0.19797	54.3997	0.00812
	54.4997	0.1592	54.4997	0.00435
	54.5997	0.11101	54.5997	0.00429
	54.6997	0.04163	54.6997	0.00503
	54.7997	0.07439	54.7997	0.01135
	54.8997	-0.03665	54.8997	-0.00377
	54.9997	0.0123	54.9997	0.00526
	55.0997	-0.00856	55.0997	0.00218
	55.1997	0.01116	55.1997	0.00362
	55.2997	0.09025	55.2997	0.01343
	55.3997	0.18592	55.3997	0.01803
	55.4997	0.13311	55.4997	0.0089
	55.5997	0.09582	55.5997	-0.00581
	55.6997	0.03078	55.6997	-0.02965
	55.7997	-0.03032	55.7997	-0.03965
	55.8997	-0.01961	55.8997	-0.03217
	55.9997	0.02963	55.9997	-0.02218
	56.0997	0.06397	56.0997	-0.01041
	56.1997	0.05478	56.1997	-0.02584
	56.2997	0.05568	56.2997	-0.03712
	56.3997	0.04511	56.3997	-0.0353
	56.4997	0.07192	56.4997	-0.0272
	56.5997	0.04635	56.5997	-0.03242
	56.6997	0.06339	56.6997	-0.03755
	56.7997	0.05292	56.7997	-0.05115
	56.8997	0.07139	56.8997	-0.04551
	56.9997	0.10787	56.9997	-0.03734
	57.0997	0.0733	57.0997	-0.03587
	57.1997	0.01973	57.1997	-0.03078
	57.2997	0.0043	57.2997	-0.04985
	57.3997	-0.04556	57.3997	-0.0631
	57.4997	0.03787	57.4997	-0.0401
	57.5997	0.05411	57.5997	-0.02928
	57.6997	0.10668	57.6997	-0.0101
	57.7997	0.18292	57.7997	0.01663
	57.8997	0.16039	57.8997	0.00412
	57.9997	0.06692	57.9997	-0.01458
	58.0997	0.03478	58.0997	-0.01341
	58.1997	-0.02108	58.1997	-0.03054
	58.2997	0.03349	58.2997	-0.02894
	58.3997	0.09259	58.3997	-0.02524
	58.4997	0.12706	58.4997	-0.01808
	58.5997	0.09568	58.5997	-0.00655
	58.6997	0.10206	58.6997	0.01443
	58.7997	0.08868	58.7997	0.01419
	58.8997	0.06449	58.8997	0.0136
	58.9997	0.08982	58.9997	-0.000896414
	59.0997	0.07811	59.0997	-0.02791
	59.1997	0.07159	59.1997	-0.02272
	59.2997	0.08463	59.2997	-0.02661
	59.3997	0.06035	59.3997	-0.03514
	59.4997	0.06101	59.4997	-0.01995
	59.5997	0.07435	59.5997	-0.01441
	59.6997	0.04506	59.6997	-0.02095
	59.7997	0.09639	59.7997	0.00122
	59.8997	0.09492	59.8997	-0.00805
	59.9997	0.08792	59.9997	-0.0302
	60.0997	0.09787	60.0997	-0.02835
	60.1996	0.08106	60.1996	-0.02865
	60.2996	0.07892	60.2996	-0.02012
	60.3997	0.09597	60.3997	-0.0179
	60.4997	0.09087	60.4997	-0.02227
	60.5996	0.12825	60.5996	-0.02487
	60.6996	0.11411	60.6996	-0.02192
	60.7996	0.12559	60.7996	-0.01618
	60.8996	0.06516	60.8996	-0.0135
	60.9996	0.02197	60.9996	-0.04815
	61.0996	0.05054	61.0996	-0.05162
	61.1996	0.05778	61.1996	-0.01847
	61.2996	0.07444	61.2996	-0.01187
	61.3996	0.17539	61.3996	0.00829
	61.4996	0.12225	61.4996	0.00568
	61.5996	0.07935	61.5996	-0.01997
	61.6996	0.08839	61.6996	-0.00994
	61.7996	0.08616	61.7996	0.0267
	61.8996	0.07244	61.8996	0.03166
	61.9996	0.06535	61.9996	0.02978
	62.0996	0.04192	62.0996	0.02715
	62.1996	0.000299499	62.1996	0.01445
	62.2996	-0.000557644	62.2996	0.000617871
	62.3996	0.02154	62.3996	0.000460729
	62.4996	0.01911	62.4996	0.00492
	62.5996	-0.03408	62.5996	0.000660729
	62.6996	-0.00161	62.6996	-0.00194
	62.7996	-0.02651	62.7996	-0.0087
	62.8996	-0.03999	62.8996	-0.02087
	62.9996	-0.04589	62.9996	-0.00801
	63.0996	-0.000176692	63.0996	0.00189
	63.1996	-0.01627	63.1996	-8.21286e-05
	63.2996	0.00806	63.2996	-0.00107
	63.3996	0.01925	63.3996	-0.0088
	63.4996	0.01387	63.4996	-0.01352
	63.5996	0.01973	63.5996	-0.00542
	63.6996	0.0382	63.6996	-0.01844
	63.7996	0.10444	63.7996	-0.01168
	63.8996	0.11501	63.8996	-0.00717
	63.9996	0.1093	63.9996	-0.00328
	64.0996	0.07544	64.0996	0.01182
	64.1996	0.04325	64.1996	0.01302
	64.2996	0.00659	64.2996	0.0054
	64.3996	0.02654	64.3996	-0.00742
	64.4996	-0.01756	64.4996	-0.03411
	64.5996	-0.02932	64.5996	-0.01744
	64.6996	0.000204261	64.6996	-0.00671
	64.7996	0.06301	64.7996	0.00195
	64.8996	0.06687	64.8996	0.00923
	64.9996	0.0892	64.9996	-0.00701
	65.0996	0.08392	65.0996	-0.01937
	65.1996	0.16592	65.1996	0.00245
	65.2996	0.20616	65.2996	0.00472
	65.3996	0.18335	65.3996	0.00493
	65.4996	0.11049	65.4996	0.00969
	65.5996	0.07525	65.5996	-0.00134
	65.6996	0.02963	65.6996	-0.0181
	65.7996	0.12197	65.7996	-0.01584
	65.8996	0.14573	65.8996	-0.00591
	65.9996	0.05978	65.9996	-0.0162
	66.0996	0.02311	66.0996	-0.02241
	66.1996	0.08054	66.1996	-0.02657
	66.2996	0.03116	66.2996	-0.04448
	66.3996	0.11592	66.3996	-0.02131
	66.4996	0.1272	66.4996	-0.01118
	66.5996	0.03516	66.5996	-0.02855
	66.6996	0.02378	66.6996	-0.03252
	66.7995	0.06735	66.7995	-0.03302
	66.8996	0.01754	66.8996	-0.04755
	66.9995	0.02416	66.9995	-0.03008
	67.0995	-0.01146	67.0995	-0.03401
	67.1996	-0.03951	67.1996	-0.0413
	67.2995	-0.05141	67.2995	-0.03808
	67.3995	-0.05461	67.3995	-0.04484
	67.4995	-0.05613	67.4995	-0.0486
	67.5995	-0.07913	67.5995	-0.04798
	67.6995	-0.04875	67.6995	-0.04062
	67.7995	0.0123	67.7995	-0.02324
	67.8995	0.03706	67.8995	-0.00367
	67.9995	0.01716	67.9995	-0.00955
	68.0995	0.0223	68.0995	-0.01618
	68.1995	-0.00889	68.1995	-0.02527
	68.2995	-0.03956	68.2995	-0.04738
	68.3995	-0.03827	68.3995	-0.04251
	68.4995	-0.05061	68.4995	-0.03501
	68.5995	-0.08913	68.5995	-0.03115
	68.6995	-0.02299	68.6995	-0.0197
	68.7995	0.01478	68.7995	-0.01285
	68.8995	0.03011	68.8995	-0.03038
	68.9995	0.03211	68.9995	-0.02908
	69.0995	0.05187	69.0995	-0.03257
	69.1995	-0.01394	69.1995	-0.02808
	69.2995	-0.03789	69.2995	-0.03127
	69.3995	-0.06365	69.3995	-0.02378
	69.4995	-0.02789	69.4995	-0.01344
	69.5995	0.01073	69.5995	0.00835
	69.6995	0.02049	69.6995	0.00612
	69.7995	-0.0098	69.7995	-0.00617
	69.8995	-0.00927	69.8995	-0.03261
	69.9995	-0.05608	69.9995	-0.04234
	70.0995	-0.0377	70.0995	-0.03322
	70.1995	-0.0197	70.1995	-0.02045
	70.2995	-0.0137	70.2995	-0.01274
	70.3995	0.05463	70.3995	0.0091
	70.4995	0.10544	70.4995	0.01399
	70.5995	0.11563	70.5995	0.0141
	70.6995	0.0603	70.6995	0.00912
	70.7995	0.03273	70.7995	0.000246443
	70.8995	-0.01113	70.8995	-0.01921
	70.9995	0.01463	70.9995	-0.01137
	71.0995	0.00135	71.0995	-0.01857
	71.1995	0.00249	71.1995	-0.02348
	71.2995	-0.03541	71.2995	-0.03067
	71.3995	-0.02408	71.3995	-0.01034
	71.4995	-0.04941	71.4995	-0.02145
	71.5995	-0.04275	71.5995	-0.01535
	71.6995	-0.03865	71.6995	-0.02364
	71.7995	-0.01046	71.7995	-0.02961
	71.8995	-0.01999	71.8995	-0.05638
	71.9995	-0.01441	71.9995	-0.04167
	72.0995	-0.01656	72.0995	-0.03868
	72.1995	-0.04137	72.1995	-0.03982
	72.2995	0.01697	72.2995	-0.03541
	72.3995	0.00492	72.3995	-0.03184
	72.4995	0.00782	72.4995	-0.04805
	72.5995	-0.04499	72.5995	-0.05011
	72.6995	-0.07108	72.6995	-0.03442
	72.7995	-0.09618	72.7995	-0.0326
	72.8995	-0.04494	72.8995	-0.02132
	72.9995	-0.0808	72.9995	-0.02212
	73.0995	-0.07075	73.0995	-0.01801
	73.1995	-0.11584	73.1995	-0.03245
	73.2994	-0.07699	73.2994	-0.0243
	73.3995	-0.0658	73.3995	-0.03417
	73.4994	-0.04394	73.4994	-0.03554
	73.5995	-0.08689	73.5995	-0.06372
	73.6994	-0.11041	73.6994	-0.046
	73.7994	-0.10189	73.7994	-0.02028
	73.8994	-0.08751	73.8994	-0.01012
	73.9994	-0.0597	73.9994	-0.01055
	74.0994	-0.08727	74.0994	-0.02768
	74.1994	-0.08503	74.1994	-0.0506
	74.2994	-0.07265	74.2994	-0.05485
	74.3994	-0.06122	74.3994	-0.04382
	74.4994	-0.04413	74.4994	-0.04011
	74.5994	-0.06027	74.5994	-0.04752
	74.6994	-0.09441	74.6994	-0.0619
	74.7994	-0.09961	74.7994	-0.05242
	74.8994	-0.16046	74.8994	-0.07958
	74.9994	-0.20565	74.9994	-0.08671
	75.0994	-0.20856	75.0994	-0.09182
	75.1994	-0.20461	75.1994	-0.0955
	75.2994	-0.21365	75.2994	-0.09741
	75.3994	-0.19222	75.3994	-0.07161
	75.4994	-0.16251	75.4994	-0.0451
	75.5994	-0.16941	75.5994	-0.05571
	75.6994	-0.15018	75.6994	-0.06898
	75.7994	-0.08703	75.7994	-0.07472
	75.8994	-0.03527	75.8994	-0.06515
	75.9994	-0.000843358	75.9994	-0.03931
	76.0994	-0.03527	76.0994	-0.01844
	76.1994	-0.12318	76.1994	-0.04748
	76.2994	-0.13803	76.2994	-0.05621
	76.3994	-0.12184	76.3994	-0.07078
	76.4994	-0.05889	76.4994	-0.06422
	76.5994	-0.01265	76.5994	-0.03884
	76.6994	-0.04037	76.6994	-0.03317
	76.7994	-0.08137	76.7994	-0.05295
	76.8994	-0.1127	76.8994	-0.06368
	76.9994	-0.14127	76.9994	-0.06467
	77.0994	-0.19132	77.0994	-0.07638
	77.1994	-0.16741	77.1994	-0.04685
	77.2994	-0.06227	77.2994	-0.0309
	77.3994	-0.01351	77.3994	-0.05568
	77.4994	0.05068	77.4994	-0.06502
	77.5994	0.08092	77.5994	-0.03952
	77.6994	0.00973	77.6994	-0.04838
	77.7994	-0.04361	77.7994	-0.03901
	77.8994	-0.01918	77.8994	-0.03384
	77.9994	-0.06818	77.9994	-0.06115
	78.0994	-0.07813	78.0994	-0.07398
	78.1994	-0.12784	78.1994	-0.07878
	78.2994	-0.15751	78.2994	-0.09821
	78.3994	-0.14699	78.3994	-0.08641
	78.4994	-0.07027	78.4994	-0.06435
	78.5994	-0.03532	78.5994	-0.03737
	78.6994	-0.02613	78.6994	-0.03474
	78.7994	-0.03875	78.7994	-0.04167
	78.8994	0.00249	78.8994	-0.03567
	78.9994	-0.00327	78.9994	-0.04081
	79.0994	0.09025	79.0994	-0.03175
	79.1994	0.02597	79.1994	-0.03877
	79.2994	0.02087	79.2994	-0.06625
	79.3994	-0.04841	79.3994	-0.09002
	79.4994	-0.06899	79.4994	-0.09187
	79.5994	-0.13356	79.5994	-0.09814
	79.6994	0.1352	79.6994	-0.07572
	79.7994	-0.26765	79.7994	-0.07071
	79.8993	-0.90737	79.8993	-0.04442
	79.9994	-1.80403	79.9994	-0.05977
	80.0994	-2.52384	80.0994	-0.06641
	80.1993	-2.90284	80.1993	-0.06614
	80.2994	-2.68013	80.2994	-0.06591
	80.3993	-2.65418	80.3993	-0.05672
	80.4993	-2.6207	80.4993	-0.04795
	80.5993	-2.60865	80.5993	-0.06224
	80.6993	-2.59322	80.6993	-0.06987
	80.7993	-2.55989	80.7993	-0.07971
	80.8993	-2.56789	80.8993	-0.072
	80.9993	-2.53927	80.9993	-0.04681
	81.0993	-2.58699	81.0993	-0.04438
	81.1993	-2.58665	81.1993	-0.04702
	81.2993	-2.59903	81.2993	-0.05475
	81.3993	-2.6268	81.3993	-0.07322
	81.4993	-2.59875	81.4993	-0.06687
	81.5993	-2.57003	81.5993	-0.05625
	81.6993	-2.56318	81.6993	-0.04777
	81.7993	-2.56594	81.7993	-0.038
	81.8993	-2.50803	81.8993	-0.03084
	81.9993	-2.44837	81.9993	-0.0233
	82.0993	-2.37165	82.0993	-0.01578
	82.1993	-2.34275	82.1993	-0.01384
	82.2993	-2.37208	82.2993	-0.02965
	82.3993	-2.50608	82.3993	-0.04968
	82.4993	-2.5847	82.4993	-0.04884
	82.5993	-2.59713	82.5993	-0.0417
	82.6993	-2.55784	82.6993	-0.01304
	82.7993	-2.45441	82.7993	0.00655
	82.8993	-2.46365	82.8993	-0.02144
	82.9993	-2.47246	82.9993	-0.01895
	83.0993	-2.49289	83.0993	-0.02561
	83.1993	-2.48499	83.1993	-0.02657
	83.2993	-2.39365	83.2993	0.0035
	83.3993	-2.39508	83.3993	-0.01025
	83.4993	-2.43941	83.4993	-0.02502
	83.5993	-2.41908	83.5993	0.00612
	83.6993	-2.42989	83.6993	0.00212
	83.7993	-2.39089	83.7993	0.0153
	83.8993	-2.32451	83.8993	0.02526
	83.9993	-2.36189	83.9993	0.00965
	84.0993	-2.4128	84.0993	-0.00104
	84.1993	-2.42865	84.1993	0.00142
	84.2993	-2.47446	84.2993	-0.00647
	84.3993	-2.45275	84.3993	-0.00374
	84.4993	-2.47527	84.4993	-0.01498
	84.5993	-2.44341	84.5993	0.00856
	84.6993	-2.39422	84.6993	0.01548
	84.7993	-2.38937	84.7993	0.02526
	84.8993	-2.37056	84.8993	0.03533
	84.9993	-2.36784	84.9993	0.04556
	85.0993	-2.47722	85.0993	0.02905
	85.1993	-2.48913	85.1993	0.03465
	85.2993	-2.48046	85.2993	0.01572
	85.3993	-2.51113	85.3993	0.0048
	85.4993	-2.48541	85.4993	0.01086
	85.5993	-2.43703	85.5993	0.0175
	85.6993	-2.45622	85.6993	0.01893
	85.7993	-2.4188	85.7993	0.0251
	85.8993	-2.4828	85.8993	0.000503586
	85.9993	-2.50856	85.9993	-0.00587
	86.0993	-2.56384	86.0993	-0.01298
	86.1993	-2.53861	86.1993	-0.02392
	86.2993	-2.50246	86.2993	0.00278
	86.3992	-2.42961	86.3992	0.04372
	86.4993	-2.46794	86.4993	0.03119
	86.5992	-2.47322	86.5992	0.04676
	86.6993	-2.5158	86.6993	0.02688
	86.7993	-2.51822	86.7993	0.0083
	86.8992	-2.53518	86.8992	0.01392
	86.9992	-2.45727	86.9992	0.03378
	87.0992	-2.47932	87.0992	0.01716
	87.1992	-2.45141	87.1992	0.01913
	87.2992	-2.44784	87.2992	0.00802
	87.3992	-2.43694	87.3992	0.00715
	87.4992	-2.47637	87.4992	-0.0049
	87.5992	-2.38999	87.5992	0.01025
	87.6992	-2.37337	87.6992	0.01809
	87.7992	-2.33013	87.7992	0.02856
	87.8992	-2.36332	87.8992	0.03473
	87.9992	-2.39256	87.9992	0.03532
	88.0992	-2.44494	88.0992	0.04026
	88.1992	-2.46889	88.1992	0.03643
	88.2992	-2.46465	88.2992	0.02668
	88.3992	-2.4828	88.3992	0.02258
	88.4992	-2.4847	88.4992	0.01169
	88.5992	-2.46627	88.5992	0.00772
	88.6992	-2.45622	88.6992	0.03059
	88.7992	-2.45503	88.7992	0.03849
	88.8992	-2.36418	88.8992	0.06438
	88.9992	-2.34503	88.9992	0.08073
	89.0992	-2.30751	89.0992	0.08626
	89.1992	-2.31765	89.1992	0.07803
	89.2992	-2.37161	89.2992	0.05243
	89.3992	-2.4218	89.3992	0.04223
	89.4992	-2.43099	89.4992	0.044
	89.5992	-2.48541	89.5992	0.0261
	89.6992	-2.50184	89.6992	0.02732
	89.7992	-2.43765	89.7992	0.05032
	89.8992	-2.41208	89.8992	0.042
	89.9992	-2.36232	89.9992	0.05708
	90.0992	-2.42722	90.0992	0.03692
	90.1992	-2.44446	90.1992	0.01728
	90.2992	-2.42527	90.2992	0.0288
	90.3992	-2.38484	90.3992	0.0411
	90.4992	-2.39641	90.4992	0.04646
	90.5992	-2.38827	90.5992	0.04612
	90.6992	-2.46103	90.6992	0.03908
	90.7992	-2.43375	90.7992	0.0478
	90.8992	-2.42556	90.8992	0.06272
	90.9992	-2.44232	90.9992	0.0495
	91.0992	-2.46232	91.0992	0.0518
	91.1992	-2.45941	91.1992	0.04925
	91.2992	-2.44532	91.2992	0.05832
	91.3992	-2.4057	91.3992	0.05933
	91.4992	-2.40684	91.4992	0.0494
	91.5992	-2.40503	91.5992	0.03299
	91.6992	-2.45384	91.6992	0.03922
	91.7992	-2.49713	91.7992	0.05593
	91.8992	-2.51561	91.8992	0.07372
	91.9992	-2.51175	91.9992	0.07938
	92.0992	-2.47975	92.0992	0.07765
	92.1992	-2.46684	92.1992	0.07735
	92.2992	-2.4707	92.2992	0.07065
	92.3992	-2.46584	92.3992	0.05815
	92.4992	-2.47941	92.4992	0.06085
	92.5992	-2.4757	92.5992	0.04799
	92.6992	-2.43632	92.6992	0.04183
	92.7992	-2.49227	92.7992	0.02635
	92.8992	-2.48313	92.8992	0.01665
	92.9992	-2.46518	92.9992	0.01658
	93.0991	-2.52746	93.0991	0.02679
	93.1992	-2.52394	93.1992	0.0252
	93.2991	-2.51646	93.2991	0.01666
	93.3992	-2.51818	93.3992	0.01566
	93.4992	-2.51922	93.4992	0.02599
	93.5991	-2.51737	93.5991	0.02778
	93.6991	-2.56946	93.6991	0.03363
	93.7991	-2.56451	93.7991	0.0264
	93.8991	-2.52518	93.8991	0.02556
	93.9991	-2.45156	93.9991	0.03363
	94.0991	-2.45713	94.0991	0.05126
	94.1991	-2.47275	94.1991	0.04543
	94.2991	-2.49161	94.2991	0.04903
	94.3991	-2.53737	94.3991	0.03169
	94.4991	-2.56889	94.4991	0.01716
	94.5991	-2.55699	94.5991	0.01109
	94.6991	-2.5538	94.6991	0.02249
	94.7991	-2.49018	94.7991	0.03595
	94.8991	-2.49256	94.8991	0.03836
	94.9991	-2.52289	94.9991	0.0243
	95.0991	-2.59608	95.0991	0.01655
	95.1991	-2.66275	95.1991	0.0181
	95.2991	-2.66446	95.2991	0.01938
	95.3991	-2.58089	95.3991	0.03709
	95.4991	-2.6068	95.4991	0.03406
	95.5991	-2.59151	95.5991	0.027
	95.6991	-2.56837	95.6991	0.01875
	95.7991	-2.58622	95.7991	0.01082
	95.8991	-2.5587	95.8991	0.0195
	95.9991	-2.5407	95.9991	0.02482
	96.0991	-2.62718	96.0991	0.00423
	96.1991	-2.62746	96.1991	0.00449
	96.2991	-2.58132	96.2991	-0.00735
	96.3991	-2.59584	96.3991	-0.01541
	96.4991	-2.55299	96.4991	0.00589
	96.5991	-2.54094	96.5991	0.01298
	96.6991	-2.57856	96.6991	0.000646443
	96.7991	-2.56561	96.7991	-0.00315
	96.8991	-2.5817	96.8991	-0.01802
	96.9991	-2.62584	96.9991	-0.0305
	97.0991	-2.59608	97.0991	-0.0218
	97.1991	-2.58922	97.1991	-0.01795
	97.2991	-2.55532	97.2991	-0.01217
	97.3991	-2.55427	97.3991	-0.02278
	97.4991	-2.54351	97.4991	-0.03018
	97.5991	-2.55384	97.5991	-0.03427
	97.6991	-2.5278	97.6991	-0.02075
	97.7991	-2.54794	97.7991	-0.0312
	97.8991	-2.53065	97.8991	-0.0354
	97.9991	-2.54213	97.9991	-0.03632
	98.0991	-2.5187	98.0991	-0.03971
	98.1991	-2.54827	98.1991	-0.03657
	98.2991	-2.55146	98.2991	-0.00298
	98.3991	-2.57708	98.3991	-0.01048
	98.4991	-2.51737	98.4991	-0.01667
	98.5991	-2.45941	98.5991	-0.02854
	98.6991	-2.41375	98.6991	-0.03938
	98.7991	-2.43546	98.7991	-0.06532
	98.8991	-2.4728	98.8991	-0.07021
	98.9991	-2.50961	98.9991	-0.07201
	99.0991	-2.51718	99.0991	-0.06031
	99.1991	-2.51461	99.1991	-0.05362
	99.2991	-2.45841	99.2991	-0.02258
	99.3991	-2.41289	99.3991	-0.0141
	99.499	-2.3927	99.499	-0.01588
	99.5991	-2.40713	99.5991	-0.0214
	99.699	-2.65125	99.699	-0.02612
	99.799	-2.3334	99.799	-0.03698
	99.8991	-1.57305	99.8991	-0.01632
	99.999	-0.69845	99.999	0.00818
	100.099	0.000183816	100.099	0.01108
	100.199	0.3445	100.199	-0.00967
	100.299	0.14213	100.299	-0.02724
	100.399	0.1462	100.399	-0.05975
	100.499	0.16739	100.499	-0.07041
	100.599	0.25725	100.599	-0.06027
	100.699	0.33649	100.699	-0.05377
	100.799	0.36173	100.799	-0.05294
	100.899	0.33054	100.899	-0.07088
	100.999	0.20668	100.999	-0.10121
	101.099	0.07268	101.099	-0.12092
	101.199	0.07854	101.199	-0.11241
	101.299	0.06644	101.299	-0.1166
	101.399	0.12468	101.399	-0.08454
	101.499	0.13463	101.499	-0.08978
	101.599	0.10068	101.599	-0.09367
	101.699	0.07787	101.699	-0.10638
	101.799	0.08511	101.799	-0.09028
	101.899	0.02125	101.899	-0.10857
	101.999	0.05325	101.999	-0.09842
	102.099	0.06949	102.099	-0.09362
	102.199	0.02444	102.199	-0.10748
	102.299	-0.00813	102.299	-0.13717
	102.399	-0.04908	102.399	-0.15064
	102.499	-0.11794	102.499	-0.1923
	102.599	-0.12727	102.599	-0.19367
	102.699	-0.1467	102.699	-0.18898
	102.799	-0.13237	102.799	-0.1704
	102.899	-0.07584	102.899	-0.14727
	102.999	-0.07503	102.999	-0.1413
	103.099	-0.07899	103.099	-0.13838
	103.199	-0.11127	103.199	-0.14778
	103.299	-0.17627	103.299	-0.19081
	103.399	-0.20827	103.399	-0.21644
	103.499	-0.22213	103.499	-0.22325
	103.599	-0.28651	103.599	-0.22855
	103.699	-0.28456	103.699	-0.21651
	103.799	-0.29341	103.799	-0.23722
	103.899	-0.30094	103.899	-0.23484
	103.999	-0.34594	103.999	-0.23361
	104.099	-0.38299	104.099	-0.21271
	104.199	-0.39675	104.199	-0.19117
	104.299	-0.3368	104.299	-0.1755
	104.399	-0.18622	104.399	-0.16145
	104.499	-0.12318	104.499	-0.15371
	104.599	-0.07622	104.599	-0.14272
	104.699	-0.07056	104.699	-0.13457
	104.799	-0.03689	104.799	-0.11322
	104.899	-0.07046	104.899	-0.1072
	104.999	-0.0648	104.999	-0.08648
	105.099	-0.10922	105.099	-0.10178
	105.199	-0.10903	105.199	-0.11027
	105.299	-0.11089	105.299	-0.13588
	105.399	-0.08037	105.399	-0.13284
	105.499	-0.14822	105.499	-0.1534
	105.599	-0.19894	105.599	-0.14017
	105.699	-0.23546	105.699	-0.14674
	105.799	-0.21565	105.799	-0.13318
	105.899	-0.21408	105.899	-0.12817
	105.999	-0.16746	105.999	-0.10155
	106.099	-0.13508	106.099	-0.09625
	106.199	-0.14418	106.199	-0.09262
	106.299	-0.1888	106.299	-0.12531
	106.399	-0.17165	106.399	-0.13002
	106.499	-0.13394	106.499	-0.11754
	106.599	-0.08184	106.599	-0.08251
	106.699	-0.08651	106.699	-0.06241
	106.799	-0.10927	106.799	-0.04147
	106.899	-0.17727	106.899	-0.05904
	106.999	-0.19889	106.999	-0.07641
	107.099	-0.16418	107.099	-0.07357
	107.199	-0.15308	107.199	-0.07645
	107.299	-0.16127	107.299	-0.1015
	107.399	-0.12341	107.399	-0.09814
	107.499	-0.15684	107.499	-0.12312
	107.599	-0.1758	107.599	-0.12684
	107.699	-0.15984	107.699	-0.12055
	107.799	-0.20532	107.799	-0.11291
	107.899	-0.19894	107.899	-0.0944
	107.999	-0.15908	107.999	-0.07551
	108.099	-0.20608	108.099	-0.0814
	108.199	-0.17527	108.199	-0.06632
	108.299	-0.17046	108.299	-0.07354
	108.399	-0.20027	108.399	-0.09605
	108.499	-0.15484	108.499	-0.08041
	108.599	-0.14446	108.599	-0.10215
	108.699	-0.16146	108.699	-0.10074
	108.799	-0.12232	108.799	-0.0931
	108.899	-0.12313	108.899	-0.08232
	108.999	-0.14322	108.999	-0.10131
	109.099	-0.16375	109.099	-0.09072
	109.199	-0.21208	109.199	-0.11664
	109.299	-0.16508	109.299	-0.10347
	109.399	-0.09189	109.399	-0.09532
	109.499	-0.07818	109.499	-0.07501
	109.599	-0.13061	109.599	-0.08265
	109.699	-0.23237	109.699	-0.08988
	109.799	-0.26056	109.799	-0.10372
	109.899	-0.19146	109.899	-0.08424
	109.999	-0.06141	109.999	-0.05474
	110.099	-0.13208	110.099	-0.04647
	110.199	-0.14689	110.199	-0.04008
	110.299	-0.24827	110.299	-0.06471
	110.399	-0.22022	110.399	-0.08572
	110.499	-0.17094	110.499	-0.08442
	110.599	-0.08308	110.599	-0.06374
	110.699	-0.0998	110.699	-0.05838
	110.799	-0.03961	110.799	-0.03854
	110.899	-0.05075	110.899	-0.03037
	110.999	-0.0217	110.999	-0.03424
	111.099	-0.02194	111.099	-0.03138
	111.199	-0.01894	111.199	-0.03247
	111.299	-0.01951	111.299	-0.05177
	111.399	-0.07184	111.399	-0.06385
	111.499	-0.13461	111.499	-0.05538
	111.599	-0.16351	111.599	-0.05337
	111.699	-0.15527	111.699	-0.03678
	111.799	-0.14213	111.799	-0.0305
	111.899	-0.09613	111.899	-0.03862
	111.999	-0.0907	111.999	-0.0506
	112.099	-0.1148	112.099	-0.05938
	112.199	-0.1087	112.199	-0.06804
	112.299	-0.10694	112.299	-0.06481
	112.399	-0.10884	112.399	-0.05657
	112.499	-0.08527	112.499	-0.0519
	112.599	-0.04651	112.599	-0.03925
	112.699	-0.05346	112.699	-0.04802
	112.799	-0.07375	112.799	-0.05828
	112.899	-0.10013	112.899	-0.039
	112.999	-0.1168	112.999	-0.05634
	113.099	-0.09218	113.099	-0.05428
	113.199	-0.04699	113.199	-0.04054
	113.299	-0.01637	113.299	-0.04367
	113.399	0.0333	113.399	-0.04201
	113.499	0.04492	113.499	-0.0101
	113.599	0.01082	113.599	-0.01921
	113.699	0.01368	113.699	-0.00738
	113.799	-0.07089	113.799	-0.02055
	113.899	-0.12527	113.899	-0.03425
	113.999	-0.1468	113.999	-0.05017
	114.099	-0.14794	114.099	-0.05431
	114.199	-0.10508	114.199	-0.04471
	114.299	-0.01599	114.299	-0.02161
	114.399	0.0112	114.399	-0.01961
	114.499	0.02935	114.499	-0.02305
	114.599	0.01354	114.599	-0.01628
	114.699	-0.04956	114.699	-0.02998
	114.799	-0.07865	114.799	-0.02962
	114.899	-0.08432	114.899	-0.03541
	114.999	-0.07341	114.999	-0.03661
	115.099	-0.06146	115.099	-0.05275
	115.199	-0.03261	115.199	-0.04367
	115.299	-0.02513	115.299	-0.02342
	115.399	0.00668	115.399	-0.01092
	115.499	0.000823308	115.499	-0.01097
	115.599	0.01316	115.599	0.01058
	115.699	-0.00622	115.699	-0.00788
	115.799	-0.01346	115.799	-0.00918
	115.899	0.00344	115.899	-0.000139271
	115.999	0.03101	115.999	-0.004
	116.099	0.0913	116.099	0.00475
	116.199	0.13387	116.199	0.00848
	116.299	0.11782	116.299	-0.00865
	116.399	0.07073	116.399	-0.0084
	116.499	0.03239	116.499	-0.02081
	116.599	-0.00727	116.599	-0.01825
	116.699	0.08006	116.699	-0.00305
	116.799	0.09116	116.799	0.00426
	116.899	0.10149	116.899	0.01522
	116.999	0.07639	116.999	0.02295
	117.099	0.0462	117.099	0.00993
	117.199	0.02801	117.199	0.00106
	117.299	0.05835	117.299	-0.00762
	117.399	0.08516	117.399	-0.01321
	117.499	0.12768	117.499	-0.00751
	117.599	0.17349	117.599	0.00812
	117.699	0.1793	117.699	0.01102
	117.799	0.15344	117.799	-0.00301
	117.899	0.09492	117.899	-0.01432
	117.999	0.10873	117.999	-0.01471
	118.099	0.13959	118.099	-0.00472
	118.199	0.12282	118.199	-0.01017
	118.299	0.06844	118.299	-0.01544
	118.399	0.0522	118.399	-0.03824
	118.499	0.03416	118.499	-0.0547
	118.599	0.11606	118.599	-0.03594
	118.699	0.21239	118.699	-0.00588
	118.799	0.21349	118.799	-0.00881
	118.899	0.1642	118.899	0.00908
	118.999	0.13316	118.999	0.03109
	119.099	0.05082	119.099	0.0115
	119.199	0.01716	119.199	0.00566
	119.299	0.05044	119.299	-0.00271
	119.399	0.0953	119.399	-0.0357
	119.499	0.19301	119.499	-0.04478
	119.599	0.23087	119.599	-0.02702
	119.699	0.22625	119.699	-0.0248
	119.799	0.19859	119.799	-0.01497
	119.899	0.1482	119.899	-0.00937
	119.999	0.09425	119.999	-0.01965
	120.099	0.08682	120.099	-0.02891
	120.199	0.04906	120.199	-0.02851
	120.299	0.05616	120.299	-0.03738
	120.399	0.08601	120.399	-0.02922
	120.499	0.07835	120.499	-0.02957
	120.599	0.0983	120.599	-0.01067
	120.699	0.05501	120.699	-0.02668
	120.799	0.0262	120.799	-0.02845
	120.899	0.02954	120.899	-0.04314
	120.999	0.09887	120.999	-0.02384
	121.099	0.15092	121.099	-0.01307
	121.199	0.20316	121.199	0.00659
	121.299	0.18163	121.299	-0.01417
	121.399	0.12316	121.399	-0.01485
	121.499	0.10963	121.499	-0.03624
	121.599	0.13668	121.599	-0.00978
	121.699	0.15235	121.699	0.00259
	121.799	0.16716	121.799	0.01853
	121.899	0.14106	121.899	0.00968
	121.999	0.10387	121.999	0.0051
	122.099	0.15039	122.099	-0.00674
	122.199	0.18306	122.199	0.00602
	122.299	0.21506	122.299	-0.00594
	122.399	0.16601	122.399	-0.00321
	122.499	0.07206	122.499	-0.03335
	122.599	0.0782	122.599	-0.02917
	122.699	0.14301	122.699	-0.0086
	122.799	0.21854	122.799	0.01298
	122.899	0.29439	122.899	0.024
	122.999	0.32349	122.999	0.03405
	123.099	0.2402	123.099	0.01693
	123.199	0.25759	123.199	0.00413
	123.299	0.22973	123.299	-0.00887
	123.399	0.22578	123.399	-0.0097
	123.499	0.16497	123.499	-0.01324
	123.599	0.22359	123.599	0.01256
	123.699	0.16087	123.699	0.03065
	123.799	0.18078	123.799	0.02993
	123.899	0.18244	123.899	0.026
	123.999	0.12273	123.999	-0.000396414
	124.099	0.07125	124.099	-0.01755
	124.199	0.13839	124.199	0.01106
	124.299	0.16259	124.299	0.01998
	124.399	0.19211	124.399	0.01738
	124.499	0.17106	124.499	0.0117
	124.599	0.07144	124.599	-0.0071
	124.699	0.10463	124.699	-0.00664
	124.799	0.15473	124.799	0.02026
	124.899	0.19559	124.899	0.02032
	124.999	0.2183	124.999	0.0173
	125.099	0.16468	125.099	0.00972
	125.199	0.08978	125.199	0.00329
	125.299	0.08382	125.299	-0.00608
	125.399	0.11759	125.399	-0.0051
	125.499	0.14301	125.499	-0.01872
	125.599	0.2163	125.599	-0.01768
	125.699	0.21068	125.699	-0.04221
	125.799	0.16535	125.799	-0.05172
	125.899	0.08963	125.899	-0.06085
	125.999	0.09839	125.999	-0.03367
	126.099	0.05539	126.099	-0.02495
	126.199	0.06116	126.199	-0.01035
	126.299	0.02363	126.299	-0.03542
	126.399	0.01192	126.399	-0.04438
	126.499	0.03006	126.499	-0.0448
	126.599	0.07478	126.599	-0.0233
	126.699	0.08668	126.699	-0.01165
	126.799	0.09068	126.799	0.00172
	126.899	0.02635	126.899	-0.01354
	126.999	-0.00594	126.999	-0.01785
	127.099	-0.00308	127.099	-0.00951
	127.199	-0.02465	127.199	-0.0103
	127.299	0.0442	127.299	0.00629
	127.399	0.09192	127.399	0.0111
	127.499	0.07439	127.499	-0.00748
	127.599	0.11611	127.599	-0.01071
	127.699	0.06539	127.699	-0.01487
	127.799	0.05844	127.799	-0.0156
	127.899	0.12782	127.899	0.0109
	127.999	0.09011	127.999	0.00253
	128.099	0.10239	128.099	-0.02478
	128.199	0.0863	128.199	-0.03495
	128.299	-0.00513	128.299	-0.04665
	128.399	-0.000129073	128.399	-0.04418
	128.499	0.01297	128.499	-0.02042
	128.599	-0.03503	128.599	-0.02461
	128.699	-0.02303	128.699	-0.02701
	128.799	-0.05894	128.799	-0.02365
	128.899	-0.06065	128.899	-0.01551
	128.999	0.01973	128.999	-0.00682
	129.099	0.04382	129.099	-0.00597
	129.199	0.05006	129.199	-0.01902
	129.299	0.00182	129.299	-0.02368
	129.399	-0.06308	129.399	-0.03442
	129.499	-0.06065	129.499	-0.0301
	129.599	-0.00103	129.599	-0.01295
	129.699	0.03506	129.699	-0.01397
	129.799	0.11887	129.799	-0.01188
	129.899	0.06192	129.899	-0.0028
	129.999	0.04525	129.999	-0.01514
	130.099	0.03311	130.099	-0.02251
	130.199	0.05725	130.199	-0.02637
	130.299	0.07797	130.299	-0.04355
	130.399	0.15963	130.399	-0.04211
	130.499	0.12882	130.499	-0.04132
	130.599	0.19549	130.599	-0.03125
	130.699	0.13601	130.699	-0.0364
	130.799	0.15749	130.799	-0.0155
	130.899	0.10663	130.899	-0.01252
	130.999	0.08035	130.999	-0.00637
	131.099	0.08049	131.099	-0.01075
	131.199	0.09744	131.199	-0.01824
	131.299	0.04039	131.299	-0.02815
	131.399	0.05606	131.399	-0.01195
	131.499	0.00592	131.499	-0.00985
	131.599	-0.05356	131.599	0.00136
	131.699	0.00578	131.699	-0.00114
	131.799	0.07682	131.799	-0.01505
	131.899	0.13044	131.899	-0.000196414
	131.999	0.16197	131.999	-0.00405
	132.099	0.16678	132.099	-0.00235
	132.199	0.06287	132.199	-0.00888
	132.299	0.07339	132.299	-0.01705
	132.399	0.06944	132.399	-0.01994
	132.499	0.05182	132.499	-0.01261
	132.599	0.06292	132.599	-0.01047
	132.699	0.13954	132.699	-0.000824986
	132.799	0.17473	132.799	0.0128
	132.899	0.19468	132.899	0.02079
	132.999	0.15439	132.999	0.01263
	133.099	0.0863	133.099	-0.00855
	133.199	0.0073	133.199	-0.01662
	133.299	-0.0127	133.299	-0.02968
	133.399	0.03506	133.399	-0.02397
	133.499	0.05897	133.499	-0.02084
	133.599	0.0923	133.599	-0.0057
	133.699	0.11501	133.699	0.00833
	133.799	0.14078	133.799	0.02416
	133.899	0.14706	133.899	0.01526
	133.999	0.11301	133.999	0.0051
	134.099	0.03249	134.099	-0.02564
	134.199	0.00987	134.199	-0.03902
	134.299	0.00882	134.299	-0.02058
	134.399	0.04187	134.399	-0.02804
	134.499	0.07497	134.499	-0.02441
	134.599	0.03401	134.599	-0.00251
	134.699	-0.01756	134.699	-0.00758
	134.799	0.03225	134.799	-0.00644
	134.899	0.03154	134.899	0.02286
	134.999	0.08178	134.999	0.01715
	135.099	0.1422	135.099	0.0019
	135.199	0.13773	135.199	0.00238
	135.299	0.14163	135.299	-0.02302
	135.399	0.18344	135.399	-0.02638
	135.499	0.09663	135.499	-0.02498
	135.599	0.1333	135.599	-0.00515
	135.699	0.15168	135.699	0.0017
	135.799	0.1602	135.799	0.00395
	135.899	0.21901	135.899	0.0039
	135.999	0.22654	135.999	0.00992
	136.099	0.17235	136.099	0.00126
	136.199	0.19001	136.199	-0.00155
	136.299	0.1613	136.299	-0.01832
	136.399	0.16897	136.399	-0.04874
	136.499	0.22435	136.499	-0.03908
	136.599	0.17378	136.599	-0.04537
	136.699	0.17768	136.699	-0.02691
	136.799	0.18559	136.799	-0.01132
	136.899	0.16897	136.899	-0.01348
	136.999	0.20178	136.999	-0.01475
	137.099	0.23625	137.099	-0.0059
	137.199	0.20301	137.199	-0.02118
	137.299	0.22463	137.299	-0.01622
	137.399	0.23473	137.399	-0.00891
	137.499	0.25035	137.499	-0.0104
	137.599	0.21378	137.599	-0.01295
	137.699	0.13063	137.699	-0.02511
	137.799	0.04311	137.799	-0.04682
	137.899	0.01868	137.899	-0.06375
	137.999	0.05268	137.999	-0.06397
	138.099	0.08501	138.099	-0.05508
	138.199	0.09911	138.199	-0.04274
	138.299	0.04082	138.299	-0.05387
	138.399	0.05211	138.399	-0.05001
	138.499	0.09949	138.499	-0.04118
	138.599	0.1762	138.599	-0.03137
	138.699	0.18511	138.699	-0.01238
	138.799	0.17963	138.799	-0.00758
	138.899	0.11797	138.899	-0.01877
	138.999	0.15982	138.999	-0.01205
	139.099	0.16659	139.099	-0.00364
	139.199	0.17063	139.199	-0.01858
	139.299	0.19235	139.299	-0.01782
	139.399	0.14101	139.399	-0.0311
	139.499	0.17106	139.499	-0.0204
	139.599	0.18782	139.599	0.0003893
	139.699	0.17606	139.699	-0.0011
	139.799	0.16606	139.799	-0.01755
	139.899	0.18263	139.899	-0.02401
	139.999	0.14197	139.999	-0.02281
	140.099	0.13349	140.099	-0.0106
	140.199	0.08392	140.199	-0.00924
	140.299	0.09197	140.299	-0.02528
	140.399	0.10444	140.399	-0.03585
	140.499	0.09206	140.499	-0.03604
	140.599	0.08001	140.599	-0.04911
	140.699	0.0672	140.699	-0.03952
	140.799	0.03182	140.799	-0.03978
	140.899	0.04054	140.899	-0.03918
	140.999	0.06363	140.999	-0.03948
	141.099	0.0693	141.099	-0.03922
	141.199	0.09959	141.199	-0.05741
	141.299	0.16768	141.299	-0.05128
	141.399	0.15516	141.399	-0.04115
	141.499	0.14835	141.499	-0.05037
	141.599	0.09406	141.599	-0.06275
	141.699	0.03592	141.699	-0.04814
	141.799	0.04363	141.799	-0.04347
	141.899	0.06473	141.899	-0.05015
	142	0.10649	142	-0.05264
	142.1	0.17344	142.1	-0.06381
	142.2	0.17682	142.2	-0.07098
	142.299	0.1522	142.299	-0.04685
	142.399	0.16744	142.399	-0.03238
	142.5	0.14163	142.5	-0.03845
	142.6	0.15768	142.6	-0.04964
	142.7	0.14463	142.7	-0.06064
	142.799	0.09316	142.799	-0.06847
	142.899	0.02273	142.899	-0.08142
	143	-0.00327	143	-0.07265
	143.1	-0.0347	143.1	-0.0809
	143.2	0.04125	143.2	-0.07621
	143.299	0.07835	143.299	-0.07418
	143.4	0.13006	143.4	-0.06508
	143.5	0.13035	143.5	-0.08532
	143.6	0.12292	143.6	-0.09867
	143.7	0.11825	143.7	-0.10147
	143.8	0.16825	143.8	-0.08135
	143.9	0.14506	143.9	-0.06564
	144	0.16854	144	-0.03687
	144.1	0.09749	144.1	-0.0471
	144.2	0.12882	144.2	-0.03884
	144.3	0.13335	144.3	-0.03294
	144.4	0.11697	144.4	-0.01941
	144.5	0.12554	144.5	-0.00441
	144.6	0.14963	144.6	-2.49857e-05
	144.7	0.08416	144.7	-0.02167
	144.8	0.12463	144.8	-0.01815
	144.9	0.0862	144.9	-0.02808
	145	0.09473	145	-0.02071
	145.1	0.18287	145.1	-0.00914
	145.2	0.1763	145.2	-0.01191
	145.3	0.13506	145.3	-0.02718
	145.4	0.13073	145.4	-0.02857
	145.5	0.05382	145.5	-0.05371
	145.6	0.01287	145.6	-0.06422
	145.7	0.00754	145.7	-0.06498
	145.8	-0.01265	145.8	-0.06728
	145.9	0.04501	145.9	-0.06314
	146	0.1413	146	-0.03414
	146.1	0.16735	146.1	-0.03302
	146.2	0.18354	146.2	-0.01728
	146.3	0.20325	146.3	0.00195
	146.4	0.20425	146.4	-0.01405
	146.5	0.20825	146.5	-0.03264
	146.6	0.27216	146.6	-0.03537
	146.7	0.25992	146.7	-0.0487
	146.8	0.23897	146.8	-0.03487
	146.9	0.20825	146.9	-0.00965
	147	0.15197	147	-0.02685
	147.1	0.10316	147.1	-0.03305
	147.2	0.1083	147.2	-0.06034
	147.3	0.09782	147.3	-0.07874
	147.4	0.0832	147.4	-0.0928
	147.5	0.12554	147.5	-0.07705
	147.6	0.17163	147.6	-0.08167
	147.7	0.21911	147.7	-0.05085
	147.8	0.25997	147.8	-0.0438
	147.9	0.33411	147.9	-0.03372
	148	0.30768	148	-0.04622
	148.1	0.2903	148.1	-0.04971
	148.2	0.21654	148.2	-0.06358
	148.3	0.1633	148.3	-0.0476
	148.4	0.19182	148.4	-0.04254
	148.5	0.22287	148.5	-0.0363
	148.6	0.32592	148.6	-0.02071
	148.7	0.35206	148.7	-0.0308
	148.8	0.30435	148.8	-0.04027
	148.9	0.31592	148.9	-0.03562
	149	0.34249	149	-0.04955
	149.1	0.28339	149.1	-0.04401
	149.2	0.3472	149.2	-0.03045
	149.3	0.25011	149.3	-0.03664
	149.4	0.23801	149.4	-0.03257
	149.5	0.24059	149.5	-0.02462
	149.6	0.24968	149.6	-0.03385
	149.7	0.25101	149.7	-0.03707
	149.8	0.26239	149.8	-0.03137
	149.9	0.22178	149.9	-0.03658
	150	0.2983	150	-0.01904
	150.1	0.2442	150.1	-0.01837
	150.2	0.24911	150.2	-0.00811
	150.3	0.22106	150.3	-0.01497
	150.4	0.21216	150.4	-0.02607
	150.5	0.15525	150.5	-0.04722
	150.6	0.21968	150.6	-0.04207
	150.7	0.18511	150.7	-0.06197
	150.8	0.21487	150.8	-0.06341
	150.9	0.21839	150.9	-0.0729
	151	0.26901	151	-0.06282
	151.1	0.23968	151.1	-0.04928
	151.2	0.27368	151.2	-0.03501
	151.3	0.23035	151.3	-0.03561
	151.4	0.19854	151.4	-0.0478
	151.5	0.19244	151.5	-0.05542
	151.6	0.19544	151.6	-0.04397
	151.7	0.15844	151.7	-0.04575
	151.8	0.14501	151.8	-0.07288
	151.9	0.14944	151.9	-0.06435
	152	0.14311	152	-0.07118
	152.1	0.15892	152.1	-0.0769
	152.2	0.21101	152.2	-0.05782
	152.3	0.19878	152.3	-0.05342
	152.4	0.24597	152.4	-0.05605
	152.5	0.30106	152.5	-0.0424
	152.6	0.28863	152.6	-0.05765
	152.7	0.25063	152.7	-0.0712
	152.8	0.23025	152.8	-0.06381
	152.9	0.17659	152.9	-0.04922
	153	0.18268	153	-0.04167
	153.1	0.21116	153.1	-0.04771
	153.2	0.19206	153.2	-0.07187
	153.3	0.14297	153.3	-0.09421
	153.4	0.11954	153.4	-0.10045
	153.5	0.15016	153.5	-0.09082
	153.6	0.21263	153.6	-0.08082
	153.7	0.25187	153.7	-0.06591
	153.8	0.26482	153.8	-0.05185
	153.9	0.28716	153.9	-0.03054
	154	0.30687	154	-0.01782
	154.1	0.29987	154.1	-0.02361
	154.2	0.23792	154.2	-0.0499
	154.3	0.19216	154.3	-0.06161
	154.4	0.14701	154.4	-0.07731
	154.5	0.20339	154.5	-0.07571
	154.6	0.21763	154.6	-0.0781
	154.7	0.24811	154.7	-0.07081
	154.8	0.17397	154.8	-0.08662
	154.9	0.15801	154.9	-0.06031
	155	0.16211	155	-0.04002
	155.1	0.20849	155.1	-0.03397
	155.2	0.20292	155.2	-0.02514
	155.3	0.19154	155.3	-0.02851
	155.4	0.18787	155.4	-0.04167
	155.5	0.14992	155.5	-0.06497
	155.6	0.15025	155.6	-0.06204
	155.7	0.16473	155.7	-0.07941
	155.8	0.1552	155.8	-0.07617
	155.9	0.10859	155.9	-0.08838
	156	0.20701	156	-0.06885
	156.1	0.11516	156.1	-0.08098
	156.2	0.05816	156.2	-0.0605
	156.3	0.07897	156.3	-0.06691
	156.4	0.16568	156.4	-0.04342
	156.5	0.21263	156.5	-0.0435
	156.6	0.30963	156.6	-0.02778
	156.7	0.28911	156.7	-0.02758
	156.8	0.3252	156.8	-0.00694
	156.9	0.33978	156.9	-0.01322
	157	0.36682	157	-0.00967
	157.1	0.31311	157.1	-0.0198
	157.2	0.27373	157.2	-0.03167
	157.3	0.25178	157.3	-0.0386
	157.4	0.27454	157.4	-0.04094
	157.5	0.2133	157.5	-0.0501
	157.6	0.18187	157.6	-0.05931
	157.7	0.20649	157.7	-0.04557
	157.8	0.24749	157.8	-0.02778
	157.9	0.3153	157.9	-0.01594
	158	0.3342	158	-0.0216
	158.1	0.28601	158.1	-0.03678
	158.201	0.23435	158.201	-0.04457
	158.3	0.19439	158.3	-0.04087
	158.4	0.14054	158.4	-0.03662
	158.5	0.17259	158.5	-0.03942
	158.601	0.21754	158.601	-0.04064
	158.701	0.24587	158.701	-0.05202
	158.8	0.2412	158.8	-0.05211
	158.9	0.21344	158.9	-0.04942
	159	0.19754	159	-0.03581
	159.101	0.18497	159.101	-0.02435
	159.201	0.24644	159.201	-0.03338
	159.3	0.22878	159.3	-0.04425
	159.4	0.24559	159.4	-0.04852
	159.5	0.23135	159.5	-0.04538
	159.601	0.26182	159.601	-0.03005
	159.701	0.28725	159.701	-0.01832
	159.801	0.30635	159.801	-0.03275
	159.901	0.32073	159.901	-0.02654
	160.001	0.32301	160.001	-0.02585
	160.101	0.23573	160.101	-0.01948
	160.201	0.19511	160.201	-0.02492
	160.301	0.2022	160.301	-0.02668
	160.401	0.16225	160.401	-0.04352
	160.501	0.24811	160.501	-0.02957
	160.601	0.28906	160.601	-0.02667
	160.701	0.3023	160.701	-0.02214
	160.801	0.28025	160.801	-0.02814
	160.901	0.22725	160.901	-0.02338
	161.001	0.15439	161.001	-0.04207
	161.101	0.09597	161.101	-0.04035
	161.201	0.16578	161.201	-0.02321
	161.301	0.20782	161.301	-0.02384
	161.401	0.25316	161.401	-0.03122
	161.501	0.22073	161.501	-0.03405
	161.601	0.19759	161.601	-0.04857
	161.701	0.13897	161.701	-0.04744
	161.801	0.2012	161.801	-0.03407
	161.901	0.20925	161.901	-0.03325
	162.001	0.26235	162.001	-0.03318
	162.101	0.24363	162.101	-0.03297
	162.201	0.25287	162.201	-0.03064
	162.301	0.25959	162.301	-0.03031
	162.401	0.2803	162.401	-0.02877
	162.501	0.22139	162.501	-0.0278
	162.601	0.21006	162.601	-0.01058
	162.701	0.20292	162.701	-0.01468
	162.801	0.20192	162.801	-0.00272
	162.901	0.23687	162.901	-0.01842
	163.001	0.25125	163.001	-0.03088
	163.101	0.22482	163.101	-0.04365
	163.201	0.18278	163.201	-0.03457
	163.301	0.19039	163.301	-0.02261
	163.401	0.20949	163.401	0.000217871
	163.501	0.25501	163.501	0.00198
	163.601	0.20625	163.601	-0.00157
	163.701	0.19473	163.701	-0.02422
	163.801	0.10787	163.801	-0.04091
	163.901	0.12468	163.901	-0.03517
	164.001	0.17201	164.001	-0.0412
	164.101	0.2653	164.101	-0.02085
	164.201	0.28601	164.201	-0.00115
	164.301	0.24759	164.301	-0.01582
	164.401	0.22097	164.401	-0.03331
	164.501	0.1823	164.501	-0.04497
	164.601	0.13097	164.601	-0.05087
	164.701	0.19201	164.701	-0.03352
	164.801	0.24111	164.801	-0.00772
	164.901	0.21273	164.901	-0.0007107
	165.001	0.23054	165.001	0.0003893
	165.101	0.15163	165.101	-0.00762
	165.201	0.11101	165.201	-0.01588
	165.301	0.16454	165.301	-0.00742
	165.401	0.20654	165.401	-0.00395
	165.501	0.20639	165.501	0.000432157
	165.601	0.21073	165.601	-0.00207
	165.701	0.15939	165.701	-0.02192
	165.801	0.07073	165.801	-0.04778
	165.901	0.08168	165.901	-0.03514
	166.001	0.15301	166.001	-0.02248
	166.101	0.11663	166.101	-0.01161
	166.201	0.17616	166.201	-0.00621
	166.301	0.15997	166.301	-0.02572
	166.401	0.11359	166.401	-0.04172
	166.501	0.12487	166.501	-0.03232
	166.601	0.23444	166.601	-0.0094
	166.701	0.22925	166.701	-0.00754
	166.801	0.30592	166.801	0.00392
	166.901	0.21487	166.901	-0.000324986
	167.001	0.17282	167.001	-0.00695
	167.101	0.11559	167.101	-0.00974
	167.201	0.21639	167.201	0.01693
	167.301	0.29401	167.301	0.0167
	167.401	0.33844	167.401	0.01852
	167.501	0.31573	167.501	0.01772
	167.601	0.25711	167.601	-0.00515
	167.701	0.22654	167.701	-0.0218
	167.801	0.24349	167.801	-0.00997
	167.901	0.20216	167.901	-0.0094
	168.001	0.23011	168.001	0.00772
	168.101	0.28301	168.101	0.01295
	168.201	0.30063	168.201	0.01389
	168.301	0.26592	168.301	0.01126
	168.401	0.22597	168.401	-0.00581
	168.501	0.12973	168.501	-0.01268
	168.601	0.11644	168.601	-0.00964
	168.701	0.13806	168.701	-0.00234
	168.801	0.1702	168.801	0.00596
	168.901	0.17935	168.901	0.01826
	169.001	0.23292	169.001	0.0075
	169.101	0.22259	169.101	-0.000667843
	169.201	0.25063	169.201	-0.00642
	169.301	0.27187	169.301	0.000503586
	169.401	0.21582	169.401	-0.01898
	169.501	0.20049	169.501	-0.0337
	169.601	0.14525	169.601	-0.05578
	169.701	0.14301	169.701	-0.06662
	169.801	0.1942	169.801	-0.06501
	169.901	0.22811	169.901	-0.05094
	170.001	0.21435	170.001	-0.03121
	170.101	0.21206	170.101	-0.01491
	170.201	0.18844	170.201	-0.0035
	170.301	0.14778	170.301	-0.01707
	170.401	0.11111	170.401	-0.03712
	170.501	0.12459	170.501	-0.05442
	170.601	0.13525	170.601	-0.0411
	170.701	0.18887	170.701	-0.01304
	170.801	0.21373	170.801	0.00799
	170.901	0.17939	170.901	0.00119
	171.001	0.12035	171.001	-0.00414
	171.101	0.04406	171.101	-0.0347
	171.201	0.02992	171.201	-0.04025
	171.301	0.04106	171.301	-0.03305
	171.401	0.09811	171.401	-0.02841
	171.501	0.11268	171.501	-0.03958
	171.601	0.08382	171.601	-0.04608
	171.701	0.02178	171.701	-0.04622
	171.801	0.05149	171.801	-0.02974
	171.901	0.11025	171.901	-0.01034
	172.001	0.16173	172.001	-0.01521
	172.101	0.15316	172.101	-0.01634
	172.201	0.15735	172.201	-0.02184
	172.301	0.16692	172.301	-0.00572
	172.401	0.23011	172.401	0.0187
	172.501	0.25149	172.501	0.01512
	172.601	0.24301	172.601	-0.00437
	172.701	0.19087	172.701	-0.01371
	172.801	0.22063	172.801	-0.01944
	172.901	0.23849	172.901	-0.03094
	173.001	0.26997	173.001	-0.02044
	173.101	0.30549	173.101	-0.0138
	173.201	0.36311	173.201	-0.00108
	173.301	0.30078	173.301	-0.01962
	173.401	0.32959	173.401	-0.00954
	173.501	0.27282	173.501	-0.0245
	173.601	0.19439	173.601	-0.02562
	173.701	0.1823	173.701	-0.02115
	173.801	0.17106	173.801	-0.00607
	173.901	0.18054	173.901	-0.02035
	174.001	0.29035	174.001	-0.0068
	174.101	0.37701	174.101	0.000932157
	174.201	0.39082	174.201	-0.00412
	174.301	0.32206	174.301	-0.03588
	174.401	0.32182	174.401	-0.02441
	174.501	0.2983	174.501	-0.03112
	174.601	0.34968	174.601	-0.02681
	174.702	0.35435	174.702	-0.02148
	174.802	0.32106	174.802	-0.03227
	174.901	0.25492	174.901	-0.05832
	175.001	0.28335	175.001	-0.05214
	175.101	0.26968	175.101	-0.03991
	175.202	0.29211	175.202	-0.0252
	175.302	0.28178	175.302	-0.01217
	175.401	0.31101	175.401	-0.000982129
	175.501	0.2972	175.501	-0.01022
	175.601	0.25211	175.601	-0.02788
	175.702	0.22406	175.702	-0.03697
	175.802	0.22173	175.802	-0.0345
	175.901	0.27439	175.901	-0.02655
	176.001	0.33173	176.001	-0.01045
	176.101	0.30797	176.101	-0.02452
	176.202	0.2062	176.202	-0.05231
	176.302	0.16025	176.302	-0.0722
	176.402	0.17468	176.402	-0.07472
	176.502	0.21492	176.502	-0.0677
	176.602	0.20682	176.602	-0.05901
	176.702	0.18359	176.702	-0.0673
	176.802	0.12359	176.802	-0.08287
	176.902	0.1422	176.902	-0.06568
	177.002	0.2003	177.002	-0.05217
	177.102	0.2093	177.102	-0.02828
	177.202	0.18987	177.202	-0.01888
	177.302	0.18649	177.302	-0.01044
	177.402	0.22025	177.402	-0.00857
	177.502	0.25768	177.502	-0.0137
	177.602	0.25806	177.602	-0.04195
	177.702	0.19639	177.702	-0.06422
	177.802	0.17416	177.802	-0.07624
	177.902	0.22563	177.902	-0.06405
	178.002	0.21787	178.002	-0.0523
	178.102	0.19006	178.102	-0.05924
	178.202	0.10487	178.202	-0.0734
	178.302	0.02544	178.302	-0.0862
	178.402	0.10339	178.402	-0.07362
	178.502	0.1692	178.502	-0.06884
	178.602	0.1882	178.602	-0.05984
	178.702	0.17544	178.702	-0.05967
	178.802	0.09325	178.802	-0.09132
	178.902	0.03863	178.902	-0.11581
	179.002	0.01054	179.002	-0.13264
	179.102	-0.0967	179.102	-0.15027
	179.202	0.2242	179.202	-0.12848
	179.302	-0.15908	179.302	-0.10382
	179.402	-0.92122	179.402	-0.09898
	179.502	-1.78084	179.502	-0.09067
	179.602	-2.58337	179.602	-0.08078
	179.702	-3.00151	179.702	-0.07865
	179.802	-2.69418	179.802	-0.06871
	179.902	-2.71018	179.902	-0.05694
	180.002	-2.68641	180.002	-0.06514
	180.102	-2.70246	180.102	-0.09021
	180.202	-2.68551	180.202	-0.0738
	180.302	-2.64303	180.302	-0.05168
	180.402	-2.59961	180.402	-0.04
	180.502	-2.58494	180.502	-0.04828
	180.602	-2.57932	180.602	-0.0764
	180.702	-2.65727	180.702	-0.09697
	180.802	-2.66032	180.802	-0.10922
	180.902	-2.6147	180.902	-0.09695
	181.002	-2.51199	181.002	-0.08968
	181.102	-2.41099	181.102	-0.08397
	181.202	-2.37546	181.202	-0.08145
	181.302	-2.45284	181.302	-0.07631
	181.402	-2.48965	181.402	-0.08718
	181.502	-2.45789	181.502	-0.08125
	181.602	-2.46084	181.602	-0.07508
	181.702	-2.43094	181.702	-0.05378
	181.802	-2.41208	181.802	-0.03835
	181.902	-2.44989	181.902	-0.04765
	182.002	-2.38718	182.002	-0.06378
	182.102	-2.37084	182.102	-0.08177
	182.202	-2.4458	182.202	-0.09995
	182.302	-2.46665	182.302	-0.09008
	182.402	-2.50213	182.402	-0.07037
	182.502	-2.50703	182.502	-0.06107
	182.602	-2.46708	182.602	-0.07187
	182.702	-2.43808	182.702	-0.07638
	182.802	-2.40737	182.802	-0.08951
	182.902	-2.36722	182.902	-0.06798
	183.002	-2.42313	183.002	-0.054
	183.102	-2.48922	183.102	-0.06177
	183.202	-2.53303	183.202	-0.07682
	183.302	-2.50703	183.302	-0.08442
	183.402	-2.45175	183.402	-0.1019
	183.502	-2.37875	183.502	-0.09141
	183.602	-2.38589	183.602	-0.0798
	183.702	-2.46608	183.702	-0.09532
	183.802	-2.51003	183.802	-0.09347
	183.902	-2.52537	183.902	-0.08675
	184.002	-2.46513	184.002	-0.08064
	184.102	-2.43365	184.102	-0.07318
	184.202	-2.35503	184.202	-0.07235
	184.302	-2.40513	184.302	-0.0991
	184.402	-2.44718	184.402	-0.11802
	184.502	-2.46103	184.502	-0.13444
	184.602	-2.46546	184.602	-0.1354
	184.702	-2.51151	184.702	-0.1332
	184.802	-2.41718	184.802	-0.1062
	184.902	-2.42308	184.902	-0.09435
	185.002	-2.42227	185.002	-0.07735
	185.102	-2.49241	185.102	-0.075
	185.202	-2.52818	185.202	-0.07974
	185.302	-2.5938	185.302	-0.0942
	185.402	-2.57865	185.402	-0.09547
	185.502	-2.55751	185.502	-0.12072
	185.602	-2.54632	185.602	-0.11642
	185.702	-2.59137	185.702	-0.11178
	185.802	-2.56646	185.802	-0.10847
	185.902	-2.56722	185.902	-0.10082
	186.002	-2.56184	186.002	-0.08241
	186.102	-2.62094	186.102	-0.1104
	186.202	-2.59456	186.202	-0.10065
	186.302	-2.57856	186.302	-0.10468
	186.402	-2.53622	186.402	-0.11082
	186.502	-2.50641	186.502	-0.11112
	186.602	-2.48313	186.602	-0.09045
	186.702	-2.51532	186.702	-0.09474
	186.802	-2.46361	186.802	-0.09112
	186.902	-2.49961	186.902	-0.09987
	187.002	-2.52394	187.002	-0.1018
	187.102	-2.52575	187.102	-0.10831
	187.202	-2.49222	187.202	-0.10037
	187.302	-2.46184	187.302	-0.09517
	187.402	-2.40351	187.402	-0.08368
	187.502	-2.41775	187.502	-0.08537
	187.602	-2.42161	187.602	-0.07962
	187.702	-2.3797	187.702	-0.09475
	187.802	-2.42994	187.802	-0.11544
	187.902	-2.47775	187.902	-0.12942
	188.002	-2.50099	188.002	-0.13055
	188.102	-2.52722	188.102	-0.1352
	188.202	-2.59184	188.202	-0.14077
	188.302	-2.59508	188.302	-0.14247
	188.402	-2.60703	188.402	-0.1402
	188.502	-2.54499	188.502	-0.12317
	188.602	-2.48746	188.602	-0.11092
	188.702	-2.43546	188.702	-0.08815
	188.802	-2.45889	188.802	-0.0864
	188.902	-2.46403	188.902	-0.08967
	189.002	-2.48175	189.002	-0.09398
	189.102	-2.4998	189.102	-0.0942
	189.202	-2.45837	189.202	-0.09327
	189.302	-2.45303	189.302	-0.10714
	189.402	-2.44689	189.402	-0.11405
	189.502	-2.45356	189.502	-0.12791
	189.602	-2.50289	189.602	-0.12148
	189.702	-2.55499	189.702	-0.08987
	189.802	-2.53922	189.802	-0.07315
	189.902	-2.5278	189.902	-0.07265
	190.002	-2.50427	190.002	-0.07884
	190.102	-2.49251	190.102	-0.09407
	190.202	-2.4937	190.202	-0.10681
	190.302	-2.50737	190.302	-0.097
	190.402	-2.51089	190.402	-0.08824
	190.502	-2.49232	190.502	-0.07028
	190.602	-2.49756	190.602	-0.07778
	190.702	-2.51794	190.702	-0.09274
	190.802	-2.48913	190.802	-0.09975
	190.903	-2.46732	190.903	-0.10832
	191.002	-2.46751	191.002	-0.10454
	191.102	-2.46008	191.102	-0.08955
	191.202	-2.41832	191.202	-0.0856
	191.303	-2.46199	191.303	-0.07581
	191.403	-2.48575	191.403	-0.0536
	191.502	-2.47851	191.502	-0.05074
	191.602	-2.51656	191.602	-0.06
	191.702	-2.52132	191.702	-0.06631
	191.803	-2.46308	191.803	-0.07684
	191.903	-2.46308	191.903	-0.0779
	192.002	-2.47518	192.002	-0.08868
	192.102	-2.46265	192.102	-0.08538
	192.202	-2.47018	192.202	-0.0947
	192.303	-2.45737	192.303	-0.09372
	192.403	-2.47956	192.403	-0.10595
	192.502	-2.45303	192.502	-0.1057
	192.603	-2.49227	192.603	-0.13644
	192.703	-2.49413	192.703	-0.14252
	192.803	-2.54713	192.803	-0.1417
	192.903	-2.53146	192.903	-0.13597
	193.003	-2.55341	193.003	-0.1336
	193.103	-2.48608	193.103	-0.10804
	193.203	-2.47246	193.203	-0.11274
	193.303	-2.43132	193.303	-0.11424
	193.403	-2.48061	193.403	-0.1073
	193.503	-2.44327	193.503	-0.09657
	193.603	-2.43932	193.603	-0.09592
	193.703	-2.4407	193.703	-0.09478
	193.803	-2.48656	193.803	-0.10868
	193.903	-2.51161	193.903	-0.11781
	194.003	-2.54913	194.003	-0.11271
	194.103	-2.54537	194.103	-0.09908
	194.203	-2.50113	194.203	-0.09342
	194.303	-2.48908	194.303	-0.10172
	194.403	-2.50727	194.403	-0.1029
	194.503	-2.54461	194.503	-0.11405
	194.603	-2.58989	194.603	-0.10905
	194.703	-2.54789	194.703	-0.10108
	194.803	-2.53375	194.803	-0.09957
	194.903	-2.51218	194.903	-0.10244
	195.003	-2.53403	195.003	-0.10085
	195.103	-2.58027	195.103	-0.11625
	195.203	-2.52808	195.203	-0.09275
	195.303	-2.42718	195.303	-0.08021
	195.403	-2.40984	195.403	-0.08384
	195.503	-2.41499	195.503	-0.09641
	195.603	-2.41361	195.603	-0.1114
	195.703	-2.41837	195.703	-0.12308
	195.803	-2.41951	195.803	-0.11478
	195.903	-2.43251	195.903	-0.10957
	196.003	-2.4688	196.003	-0.1055
	196.103	-2.51032	196.103	-0.12135
	196.203	-2.5217	196.203	-0.11277
	196.303	-2.50937	196.303	-0.09821
	196.403	-2.48608	196.403	-0.08445
	196.503	-2.45284	196.503	-0.06935
	196.603	-2.41813	196.603	-0.06855
	196.703	-2.35613	196.703	-0.08102
	196.803	-2.29327	196.803	-0.09225
	196.903	-2.3317	196.903	-0.10247
	197.003	-2.37432	197.003	-0.11045
	197.103	-2.48608	197.103	-0.1177
	197.203	-2.51756	197.203	-0.11278
	197.303	-2.5168	197.303	-0.10784
	197.403	-2.46851	197.403	-0.10418
	197.503	-2.50418	197.503	-0.11112
	197.603	-2.5027	197.603	-0.12388
	197.703	-2.51632	197.703	-0.12118
	197.803	-2.47522	197.803	-0.10818
	197.903	-2.42075	197.903	-0.09207
	198.003	-2.40941	198.003	-0.07622
	198.103	-2.41284	198.103	-0.07901
	198.203	-2.40837	198.203	-0.07907
	198.303	-2.43641	198.303	-0.08365
	198.403	-2.51241	198.403	-0.09435
	198.503	-2.54418	198.503	-0.10788
	198.603	-2.61513	198.603	-0.12617
	198.703	-2.65513	198.703	-0.1263
	198.803	-2.56937	198.803	-0.10458
	198.903	-2.55827	198.903	-0.10412
	199.003	-2.5317	199.003	-0.09125
	199.103	-2.49708	199.103	-0.09524
	199.203	-2.74878	199.203	-0.10251
	199.303	-2.43023	199.303	-0.10737
	199.403	-1.74194	199.403	-0.11118
	199.503	-0.98298	199.503	-0.11368
	199.603	-0.21873	199.603	-0.08368
	199.703	0.18787	199.703	-0.08687
[truncated: 1,797 more rows]

## Sheet: Figure 4
	Fig. 4a						Fig. 4b						Fig. 4c						Fig. 4f								Fig. 4g								Fig. 4h								Fig. 4i
																				Alga		Alga-CNF		Alga-CNF/Pt				Alga		Alga-CNF		Alga-CNF/Pt				Alga		Alga-CNF		Alga-CNF/Pt				Alga		Alga-CNF		Alga-CNF/Pt
	Time (days)	O2 content (μmol)	Error bar (SD)	O2 fraction (%)	Error bar (SD)		Time (days)	H2 production (μmol)	Error bar (SD)	H2 production rate (μmol/mg chlorophyll/h)	Error bar (SD)		Time (days)	O2 consumption Quantum yield (%)	Error bar (SD)	H2 production Quantum yield (%)	Error bar (SD)		Time (days)	H2O2 (mM)	Error bar (SD)	H2O2 (mM)	Error bar (SD)	H2O2 (mM)	Error bar (SD)		Time (days)	pH	Error bar (SD)	pH	Error bar (SD)	pH	Error bar (SD)		Time (days)	Chlorophyll (mg)	Error bar (SD)	Chlorophyll (mg)	Error bar (SD)	Chlorophyll (mg)	Error bar (SD)		Time (days)	Cell viability (%)	Error bar (SD)	Cell viability (%)	Error bar (SD)	Cell viability (%)	Error bar (SD)
	0	41.272	0.52725	21.0112	0.26849		6	31.4654	2.57211	0.59617	0.04873		2	0.45389	0.01775	-	-		0	0	0	0	0	0	0		0	7	0.02	7	0.02	7	0.02		0	0.43664	0.00214	0.43591	0.00233	0.43794	0.00244		0	100	7.7	100	5.4	100	7.1
	2	29.507	0.98742	15.9769	0.44684		10	80.8465	1.44575	0.82975	0.01484		4	0.58357	0.01063	-	-		2	0	0	0	0	0.171	0.02645		2	7.02	0.01	6.98	0.01	7.07	0.02		2	0.43793	0.00213	0.42573	0.00269	0.39362	0.00312		2	105.1	4.2	97.2	2.2	90.4	3.9
	4	11.0199	1.07824	6.63056	0.60185		14	130.618	12.7452	0.88021	0.08589		6	0.46601	0.00117	0.23123	0.0189		4	0	0	0	0	0.312	0.02813		4	6.97	0.02	6.99	0.01	7.24	0.03		4	0.4397	0.0025	0.41855	0.00234	0.37775	0.0052		4	113.2	2.2	98.2	5.5	85.2	3.2
	6	5.03511	0.61794	2.62684	0.31291		18	174.243	4.42177	0.8682	0.02203		10	0.37533	0.00415	0.44558	0.00797		6	0	0	0	0	0.381	0.03144		6	7	0.01	6.98	0.02	7.27	0.03		6	0.43611	0.00212	0.41322	0.00232	0.37152	0.00554		6	119.6	7.5	103.1	2.6	93.1	3.9
	8	2.35822	0.09715	1.10956	0.04518		22	209.642	3.41898	0.86719	0.01414		14	-	-	0.57592	0.0562		8	0	0	0	0	0.49	0.03118		8	7.01	0.02	6.97	0.01	7.16	0.03		8	0.43921	0.002	0.41487	0.00232	0.38409	0.00459		8	124.1	3.1	106.6	4.1	98.3	2.2
	10	2.90184	0.07712	1.21453	0.03188		26	245.314	3.2411	0.83201	0.01099		18	-	-	0.54876	0.01396		10	0	0	0	0	0.272	0.03188		10	6.99	0.01	6.98	0.01	7.1	0.01		10	0.43513	0.0024	0.41348	0.00308	0.40698	0.00408		10	140.2	1.7	105.4	2.3	112.7	6.8
	15	2.71635	0.09244	0.91185	0.03074		30	275.743	4.42433	0.80953	0.01299		22	-	-	0.51353	0.00837		14	0	0	0	0	0.142	0.02179		14	7.01	0.01	6.97	0.01	7.05	0.01		14	0.43764	0.0026	0.41132	0.00233	0.43265	0.00247		14	144.9	1.9	99.4	3.2	121.8	5.4
	20	2.85151	0.06211	0.81698	0.01765		35	307.776	5.79412	0.79652	0.015		26	-	-	0.49165	0.0065		18	0	0	0	0	0.047	0.01765		18	6.97	0.02	6.96	0.01	7.04	0.01		18	0.43774	0.0024	0.41226	0.00237	0.45557	0.00278		18	147.7	7.2	104.6	7.2	117.9	7.9
	30	2.79942	0.09931	0.64544	0.02274		40	322.452	5.21336	0.76338	0.01234		30	-	-	0.46761	0.0075		22	0	0	0	0	0	0		22	7.03	0.02	6.97	0.02	7.02	0.02		22	0.43719	0.0024	0.41115	0.00237	0.45186	0.00398		22	152.3	7.1	107.2	3.3	121.3	5.6
	40	2.89711	0.06473	0.6029	0.01339		45	341.785	6.79992	0.72751	0.01447		35	-	-	0.45235	0.00852		26	0	0	0	0	0	0		26	7	0.01	6.96	0.01	7.03	0.02		26	0.43922	0.0022	0.40956	0.00327	0.46851	0.00211		26	148.6	2.2	106.3	3.4	112.5	2.9
	50	2.81074	0.03461	0.53909	0.0066		50	363.4	4.44379	0.73862	0.00903		40	-	-	0.40621	0.00657		30	0	0	0	0	0	0		30	6.98	0.01	6.94	0.01	7.03	0.01		30	0.43678	0.0022	0.41077	0.00232	0.47008	0.00175		30	146.1	5.4	105.3	5.4	109.3	5.4
													45	-	-	0.37675	0.0075
													50	-	-	0.35607	0.00435

## Sheet: Supplementary Figure 1
	Sup. Fig. 1a
	Carbon material	Surface potential (mV vs. SHE)	Error bar (SD)
	Graphite	114.3	10.3
	CNF	4.4	2.3
	CNT	-1.2	2.7
	Glassy carbon	-28.5	5.5

## Sheet: Supplementary Figure 2
	Sup. Fig. 2d								Sup. Fig. 2e
		100 nm diameter CNF		200 nm diameter CNF		400 nm diameter CNF				100 nm diameter CNF		200 nm diameter CNF		200 nm diameter CNF
	Cycle number	Penetreation efficiency (%)	Error bar (SD)	Penetreation efficiency (%)	Error bar (SD)	Penetreation efficiency (%)	Error bar (SD)		Time	Damaged cell (%)	Error bar (SD)	Damaged cell (%)	Error bar (SD)	Damaged cell (%)	Error bar (SD)
	10 cycle	19.2	6.7	17.1	2.8	15.8	1.1		After penetration	94.4	4.1	75.2	4.8	71.1	4.2
	30 cycle	62.3	5.2	32.4	5.3	26.1	3.7		After 3 days	11.2	1.3	22.5	3.2	30.2	3.1
	60 cycle	91.1	4.5	69.5	3.3	48.7	2.2
	100 cycle	94.4	4.1	75.2	4.8	71.1	4.2

## Sheet: Supplementary Figure 4
	Sup. Fig. 4
	Potential (V vs. Ag/AgCl)	Current (pA)
	0	1.814
	0.001	1.695
	0.002	1.578
	0.003	1.463
	0.004	1.351
	0.005	1.24
	0.006	1.132
	0.007	1.026
	0.008	0.923
	0.009	0.821
	0.01	0.722
	0.011	0.625
	0.012	0.531
	0.013	0.438
	0.014	0.348
	0.015	0.26
	0.016	0.174
	0.017	0.091
	0.018	0.009
	0.019	-0.07
	0.02	-0.147
	0.021	-0.221
	0.022	-0.293
	0.023	-0.435
	0.024	-0.498
	0.025	-0.465
	0.026	-0.499
	0.027	-0.644
	0.028	-0.81
	0.029	-0.869
	0.03	-0.822
	0.031	-0.777
	0.032	-0.772
	0.033	-0.801
	0.034	-0.772
	0.035	-0.688
	0.036	-0.625
	0.037	-0.639
	0.038	-0.703
	0.039	-0.713
	0.04	-0.687
	0.041	-0.682
	0.042	-0.745
	0.043	-0.841
	0.044	-0.884
	0.045	-0.885
	0.046	-0.897
	0.047	-0.955
	0.048	-1.035
	0.049	-1.062
	0.05	-1.035
	0.051	-1.006
	0.052	-1.046
	0.053	-1.126
	0.054	-1.162
	0.055	-1.146
	0.056	-1.133
	0.057	-1.176
	0.058	-1.245
	0.059	-1.263
	0.06	-1.211
	0.061	-1.159
	0.062	-1.175
	0.063	-1.217
	0.064	-1.211
	0.065	-1.134
	0.066	-1.064
	0.067	-1.077
	0.068	-1.137
	0.069	-1.171
	0.07	-1.183
	0.071	-1.193
	0.072	-1.223
	0.073	-1.258
	0.074	-1.244
	0.075	-1.189
	0.076	-1.172
	0.077	-1.246
	0.078	-1.349
	0.079	-1.411
	0.08	-1.409
	0.081	-1.436
	0.082	-1.53
	0.083	-1.64
	0.084	-1.697
	0.085	-1.689
	0.086	-1.716
	0.087	-1.808
	0.088	-1.921
	0.089	-1.983
	0.09	-1.978
	0.091	-1.997
	0.092	-2.083
	0.093	-2.205
	0.094	-2.277
	0.095	-2.294
	0.096	-2.338
	0.097	-2.444
	0.098	-2.579
	0.099	-2.653
	0.1	-2.675
	0.101	-2.705
	0.102	-2.808
	0.103	-2.944
	0.104	-3.026
	0.105	-3.056
	0.106	-3.098
	0.107	-3.205
	0.108	-3.347
	0.109	-3.442
	0.11	-3.484
	0.111	-3.533
	0.112	-3.641
	0.113	-3.785
	0.114	-3.876
	0.115	-3.899
	0.116	-3.924
	0.117	-4.014
	0.118	-4.154
	0.119	-4.254
	0.12	-4.289
	0.121	-4.331
	0.122	-4.443
	0.123	-4.615
	0.124	-4.729
	0.125	-4.779
	0.126	-4.838
	0.127	-4.972
	0.128	-5.177
	0.129	-5.325
	0.13	-5.405
	0.131	-5.492
	0.132	-5.668
	0.133	-5.899
	0.134	-6.076
	0.135	-6.192
	0.136	-6.317
	0.137	-6.541
	0.138	-6.826
	0.139	-7.057
	0.14	-7.234
	0.141	-7.42
	0.142	-7.693
	0.143	-8.014
	0.144	-8.285
	0.145	-8.487
	0.146	-8.7
	0.147	-8.997
	0.148	-9.34
	0.149	-9.625
	0.15	-9.841
	0.151	-10.079
	0.152	-10.403
	0.153	-10.764
	0.154	-11.073
	0.155	-11.31
	0.156	-11.582
	0.157	-11.945
	0.158	-12.337
	0.159	-12.688
	0.16	-12.98
	0.161	-13.303
	0.162	-13.718
	0.163	-14.162
	0.164	-14.571
	0.165	-14.923
	0.166	-15.296
	0.167	-15.762
	0.168	-16.252
	0.169	-16.707
	0.17	-17.102
	0.171	-17.515
	0.172	-18.02
	0.173	-18.546
	0.174	-19.049
	0.175	-19.499
	0.176	-19.961
	0.177	-20.506
	0.178	-21.095
	0.179	-21.65
	0.18	-22.134
	0.181	-22.637
	0.182	-23.225
	0.183	-23.855
	0.184	-24.441
	0.185	-24.938
	0.186	-25.449
	0.187	-26.054
	0.188	-26.697
	0.189	-27.282
	0.19	-27.78
	0.191	-28.309
	0.192	-28.927
	0.193	-29.574
	0.194	-30.166
	0.195	-30.682
	0.196	-31.22
	0.197	-31.835
	0.198	-32.481
	0.199	-33.069
	0.2	-33.59
	0.201	-34.121
	0.202	-34.723
	0.203	-35.355
	0.204	-35.921
	0.205	-36.424
	0.206	-36.937
	0.207	-37.523
	0.208	-38.141
	0.209	-38.694
	0.21	-39.18
	0.211	-39.674
	0.212	-40.228
	0.213	-40.813
	0.214	-41.342
	0.215	-41.81
	0.216	-42.283
	0.217	-42.818
	0.218	-43.395
	0.219	-43.911
	0.22	-44.339
	0.221	-44.78
	0.222	-45.288
	0.223	-45.829
	0.224	-46.307
	0.225	-46.703
	0.226	-47.111
	0.227	-47.583
	0.228	-48.073
	0.229	-48.501
	0.23	-48.851
	0.231	-49.213
	0.232	-49.636
	0.233	-50.094
	0.234	-50.49
	0.235	-50.805
	0.236	-51.123
	0.237	-51.508
	0.238	-51.924
	0.239	-52.274
	0.24	-52.542
	0.241	-52.813
	0.242	-53.158
	0.243	-53.534
	0.244	-53.839
	0.245	-54.064
	0.246	-54.292
	0.247	-54.593
	0.248	-54.922
	0.249	-55.187
	0.25	-55.375
	0.251	-55.573
	0.252	-55.842
	0.253	-56.142
	0.254	-56.371
	0.255	-56.521
	0.256	-56.68
	0.257	-56.918
	0.258	-57.19
	0.259	-57.395
	0.26	-57.53
	0.261	-57.664
	0.262	-57.876
	0.263	-58.107
	0.264	-58.275
	0.265	-58.38
	0.266	-58.487
	0.267	-58.664
	0.268	-58.868
	0.269	-59.015
	0.27	-59.097
	0.271	-59.172
	0.272	-59.32
	0.273	-59.504
	0.274	-59.638
	0.275	-59.703
	0.276	-59.765
	0.277	-59.903
	0.278	-60.068
	0.279	-60.182
	0.28	-60.227
	0.281	-60.264
	0.282	-60.37
	0.283	-60.52
	0.284	-60.622
	0.285	-60.656
	0.286	-60.681
	0.287	-60.784
	0.288	-60.93
	0.289	-61.02
	0.29	-61.035
	0.291	-61.045
	0.292	-61.145
	0.293	-61.291
	0.294	-61.379
	0.295	-61.389
	0.296	-61.402
	0.297	-61.502
	0.298	-61.638
	0.299	-61.708
	0.3	-61.698
	0.301	-61.686
	0.302	-61.756
	0.303	-61.858
	0.304	-61.898
	0.305	-61.858
	0.306	-61.829
	0.307	-61.892
	0.308	-61.997
	0.309	-62.037
	0.31	-62.008
	0.311	-61.99
	0.312	-62.053
	0.313	-62.144
	0.314	-62.183
	0.315	-62.147
	0.316	-62.115
	0.317	-62.172
	0.318	-62.262
	0.319	-62.303
	0.32	-62.264
	0.321	-62.233
	0.322	-62.288
	0.323	-62.381
	0.324	-62.419
	0.325	-62.376
	0.326	-62.349
	0.327	-62.418
	0.328	-62.522
	0.329	-62.564
	0.33	-62.522
	0.331	-62.505
	0.332	-62.574
	0.333	-62.671
	0.334	-62.718
	0.335	-62.681
	0.336	-62.673
	0.337	-62.742
	0.338	-62.841
	0.339	-62.884
	0.34	-62.848
	0.341	-62.823
	0.342	-62.869
	0.343	-62.941
	0.344	-62.961
	0.345	-62.904
	0.346	-62.864
	0.347	-62.899
	0.348	-62.975
	0.349	-63.01
	0.35	-62.966
	0.351	-62.939
	0.352	-62.992
	0.353	-63.083
	0.354	-63.115
	0.355	-63.062
	0.356	-63.012
	0.357	-63.046
	0.358	-63.124
	0.359	-63.143
	0.36	-63.089
	0.361	-63.058
	0.362	-63.11
	0.363	-63.2
	0.364	-63.223
	0.365	-63.183
	0.366	-63.149
	0.367	-63.207
	0.368	-63.308
	0.369	-63.345
	0.37	-63.316
	0.371	-63.291
	0.372	-63.352
	0.373	-63.44
	0.374	-63.467
	0.375	-63.426
	0.376	-63.385
	0.377	-63.428
	0.378	-63.5
	0.379	-63.515
	0.38	-63.463
	0.381	-63.426
	0.382	-63.468
	0.383	-63.551
	0.384	-63.577
	0.385	-63.53
	0.386	-63.501
	0.387	-63.552
	0.388	-63.637
	0.389	-63.658
	0.39	-63.603
	0.391	-63.562
	0.392	-63.595
	0.393	-63.666
	0.394	-63.672
	0.395	-63.607
	0.396	-63.559
	0.397	-63.576
	0.398	-63.634
	0.399	-63.635
	0.4	-63.57
	0.401	-63.524
	0.402	-63.555
	0.403	-63.64
	0.404	-63.666
	0.405	-63.62
	0.406	-63.586
	0.407	-63.638
	0.408	-63.743
	0.409	-63.776
	0.41	-63.723
	0.411	-63.696
	0.412	-63.75
	0.413	-63.841
	0.414	-63.857
	0.415	-63.795
	0.416	-63.756
	0.417	-63.807
	0.418	-63.898
	0.419	-63.924
	0.42	-63.885
	0.421	-63.864
	0.422	-63.931
	0.423	-64.029
	0.424	-64.068
	0.425	-64.047
	0.426	-64.033
	0.427	-64.114
	0.428	-64.218
	0.429	-64.274
	0.43	-64.264
	0.431	-64.255
	0.432	-64.33
	0.433	-64.423
	0.434	-64.453
	0.435	-64.413
	0.436	-64.379
	0.437	-64.433
	0.438	-64.508
	0.439	-64.531
	0.44	-64.47
	0.441	-64.42
	0.442	-64.455
	0.443	-64.501
	0.444	-64.492
	0.445	-64.401
	0.446	-64.322
	0.447	-64.33
	0.448	-64.357
	0.449	-64.327
	0.45	-64.213
	0.449	-64.118
	0.448	-64.091
	0.447	-64.088
	0.446	-64.035
	0.445	-63.913
	0.444	-63.813
	0.443	-63.793
	0.442	-63.81
	0.441	-63.774
	0.44	-63.663
	0.439	-63.571
	0.438	-63.552
	0.437	-63.576
	0.436	-63.538
	0.435	-63.414
	0.434	-63.314
	0.433	-63.295
	0.432	-63.327
	0.431	-63.297
	0.43	-63.192
	0.429	-63.122
	0.428	-63.134
	0.427	-63.196
	0.426	-63.175
	0.425	-63.076
	0.424	-63.002
	0.423	-63.003
	0.422	-63.041
	0.421	-63.013
	0.42	-62.918
	0.419	-62.841
	0.418	-62.844
	0.417	-62.882
	0.416	-62.846
	0.415	-62.746
	0.414	-62.657
	0.413	-62.654
	0.412	-62.697
	0.411	-62.674
	0.41	-62.585
	0.409	-62.505
	0.408	-62.517
	0.407	-62.573
	0.406	-62.567
	0.405	-62.493
	0.404	-62.424
	0.403	-62.459
	0.402	-62.535
	0.401	-62.537
	0.4	-62.461
	0.399	-62.389
	0.398	-62.42
	0.397	-62.474
	0.396	-62.465
	0.395	-62.38
	0.394	-62.313
	0.393	-62.348
	0.392	-62.404
	0.391	-62.393
	0.39	-62.304
	0.389	-62.24
	0.388	-62.267
	0.387	-62.327
	0.386	-62.323
	0.385	-62.234
	0.384	-62.165
	0.383	-62.182
	0.382	-62.226
	0.381	-62.205
	0.38	-62.101
	0.379	-62.023
	0.378	-62.033
	0.377	-62.086
	0.376	-62.071
	0.375	-61.967
	0.374	-61.889
	0.373	-61.9
	0.372	-61.956
	0.371	-61.939
	0.37	-61.841
	0.369	-61.775
	0.368	-61.795
	0.367	-61.854
	0.366	-61.837
	0.365	-61.742
	0.364	-61.679
	0.363	-61.696
	0.362	-61.752
	0.361	-61.736
	0.36	-61.647
	0.359	-61.585
	0.358	-61.604
	0.357	-61.66
	0.356	-61.642
	0.355	-61.557
	0.354	-61.497
	0.353	-61.523
	0.352	-61.597
	0.351	-61.593
	0.35	-61.513
	0.349	-61.45
	0.348	-61.472
	0.347	-61.536
	0.346	-61.524
	0.345	-61.441
	0.344	-61.373
	0.343	-61.4
	0.342	-61.469
	0.341	-61.459
	0.34	-61.376
	0.339	-61.306
	0.338	-61.34
	0.337	-61.408
	0.336	-61.401
	0.335	-61.316
	0.334	-61.253
	0.333	-61.288
	0.332	-61.352
	0.331	-61.336
	0.33	-61.243
	0.329	-61.17
	0.328	-61.193
	0.327	-61.25
	0.326	-61.225
	0.325	-61.123
	0.324	-61.045
	0.323	-61.06
	0.322	-61.106
	0.321	-61.073
	0.32	-60.955
	0.319	-60.869
	0.318	-60.888
	0.317	-60.941
	0.316	-60.905
	0.315	-60.779
	0.314	-60.699
	0.313	-60.709
	0.312	-60.748
	0.311	-60.703
	0.31	-60.571
	0.309	-60.491
	0.308	-60.494
	0.307	-60.523
	0.306	-60.467
	0.305	-60.334
	0.304	-60.25
	0.303	-60.246
	0.302	-60.275
	0.301	-60.22
	0.3	-60.093
	0.299	-60.005
	0.298	-59.996
	0.297	-60.013
	0.296	-59.947
	0.295	-59.807
	0.294	-59.702
	0.293	-59.68
	0.292	-59.691
	0.291	-59.619
	0.29	-59.474
	0.289	-59.355
	0.288	-59.328
	0.287	-59.325
	0.286	-59.24
	0.285	-59.069
	0.284	-58.929
	0.283	-58.878
	0.282	-58.845
	0.281	-58.731
	0.28	-58.527
	0.279	-58.358
	0.278	-58.284
	0.277	-58.236
	0.276	-58.107
	0.275	-57.893
	0.274	-57.723
	0.273	-57.643
	0.272	-57.588
	0.271	-57.449
	0.27	-57.228
	0.269	-57.044
	0.268	-56.957
	0.267	-56.889
	0.266	-56.732
	0.265	-56.49
	0.264	-56.284
	0.263	-56.181
	0.262	-56.099
	0.261	-55.916
	0.26	-55.659
	0.259	-55.446
	0.258	-55.337
	0.257	-55.234
	0.256	-55.028
	0.255	-54.751
	0.254	-54.521
	0.253	-54.378
	0.252	-54.239
	0.251	-54.006
	0.25	-53.712
	0.249	-53.467
	0.248	-53.301
	0.247	-53.129
	0.246	-52.86
	0.245	-52.525
	0.244	-52.224
	0.243	-52.001
	0.242	-51.776
	0.241	-51.461
	0.24	-51.084
	0.239	-50.727
	0.238	-50.458
	0.237	-50.191
	0.236	-49.843
	0.235	-49.43
	0.234	-49.034
	0.233	-48.722
	0.232	-48.422
	0.231	-48.036
	0.23	-47.579
	0.229	-47.132
	0.228	-46.78
	0.227	-46.441
	0.226	-46.014
	0.225	-45.499
	0.224	-45.008
	0.223	-44.609
	0.222	-44.223
	0.221	-43.742
	0.22	-43.17
	0.219	-42.639
	0.218	-42.206
	0.217	-41.782
	0.216	-41.26
	0.215	-40.633
	0.214	-40.036
	0.213	-39.536
	0.212	-39.05
	0.211	-38.465
	0.21	-37.788
	0.209	-37.164
	0.208	-36.65
	0.207	-36.157
	0.206	-35.561
	0.205	-34.881
	0.204	-34.257
	0.203	-33.739
	0.202	-33.232
	0.201	-32.627
	0.2	-31.951
	0.199	-31.346
	0.198	-30.841
	0.197	-30.359
	0.196	-29.773
	0.195	-29.11
	0.194	-28.508
	0.193	-27.998
	0.192	-27.508
	0.191	-26.918
	0.19	-26.267
	0.189	-25.681
	0.188	-25.202
	0.187	-24.734
	0.186	-24.177
	0.185	-23.569
	0.184	-23.03
	0.183	-22.593
	0.182	-22.163
	0.181	-21.633
	0.18	-21.047
	0.179	-20.506
	0.178	-20.073
	0.177	-19.635
	0.176	-19.108
	0.175	-18.52
	0.174	-17.979
	0.173	-17.536
	0.172	-17.088
	0.171	-16.558
	0.17	-15.978
	0.169	-15.455
	0.168	-15.047
	0.167	-14.647
	0.166	-14.182
	0.165	-13.665
	0.164	-13.203
	0.163	-12.862
	0.162	-12.522
	0.161	-12.117
	0.16	-11.646
	0.159	-11.24
	0.158	-10.957
	0.157	-10.686
	0.156	-10.344
	0.155	-9.94
	0.154	-9.598
	0.153	-9.359
	0.152	-9.118
	0.151	-8.795
	0.15	-8.415
	0.149	-8.122
	0.148	-7.947
	0.147	-7.78
	0.146	-7.528
	0.145	-7.224
	0.144	-7.002
	0.143	-6.884
	0.142	-6.775
	0.141	-6.559
	0.14	-6.281
	0.139	-6.061
	0.138	-5.934
	0.137	-5.806
	0.136	-5.576
	0.135	-5.293
	0.134	-5.084
	0.133	-4.971
	0.132	-4.859
	0.131	-4.648
	0.13	-4.396
	0.129	-4.208
	0.128	-4.108
	0.127	-4
	0.126	-3.797
	0.125	-3.553
	0.124	-3.388
	0.123	-3.319
	0.122	-3.253
	0.121	-3.105
	0.12	-2.903
	0.119	-2.767
	0.118	-2.721
	0.117	-2.687
	0.116	-2.564
	0.115	-2.38
	0.114	-2.254
	0.113	-2.211
	0.112	-2.17
	0.111	-2.03
	0.11	-1.825
	0.109	-1.686
	0.108	-1.656
	0.107	-1.635
	0.106	-1.53
	0.105	-1.366
	0.104	-1.269
	0.103	-1.28
	0.102	-1.287
	0.101	-1.207
	0.1	-1.054
	0.099	-0.968
	0.098	-0.974
	0.097	-0.965
	0.096	-0.859
	0.095	-0.685
	0.094	-0.602
	0.093	-0.625
	0.092	-0.636
	0.091	-0.554
	0.09	-0.421
	0.089	-0.378
	0.088	-0.43
	0.087	-0.478
	0.086	-0.423
	0.085	-0.313
	0.084	-0.289
	0.083	-0.364
	0.082	-0.436
	0.081	-0.396
	0.08	-0.307
	0.079	-0.296
	0.078	-0.379
	0.077	-0.45
	0.076	-0.397
	0.075	-0.302
	0.074	-0.283
	0.073	-0.349
	0.072	-0.391
	0.071	-0.319
	0.07	-0.21
	0.069	-0.188
	0.068	-0.257
	0.067	-0.311
	0.066	-0.252
	0.065	-0.17
	0.064	-0.189
	0.063	-0.297
	0.062	-0.37
	0.061	-0.334
	0.06	-0.259
	0.059	-0.261
	0.058	-0.346
	0.057	-0.409
	0.056	-0.349
	0.055	-0.238
	0.054	-0.181
	0.053	-0.217
	0.052	-0.226
	0.051	-0.136
	0.05	-0.01
	0.049	0.048
	0.048	0.014
	0.047	-0.013
	0.046	0.052
	0.045	0.176
	0.044	0.261
	0.043	0.27
	0.042	0.314
	0.041	0.468
	0.04	0.672
	0.039	0.798
	0.038	0.822
	0.037	0.854
	0.036	0.97
	0.035	1.108
	0.034	1.149
	0.033	1.068
	0.032	0.988
	0.031	0.994
	0.03	1.022
	0.029	0.976
	0.028	0.847
	0.027	0.754
	0.026	0.782
	0.025	0.855
	0.024	0.868
	0.023	0.809
	0.022	0.798
	0.021	0.788
	0.02	0.78
	0.019	0.773
	0.018	0.768
	0.017	0.765
	0.016	0.763
	0.015	0.763
	0.014	0.764
	0.013	0.767
	0.012	0.772
	0.011	0.778
	0.01	0.786
	0.009	0.796
	0.008	0.807
	0.007	0.82
	0.006	0.834
	0.005	0.85
	0.004	0.868
	0.003	0.887
	0.002	0.908
	0.001	0.93

## Sheet: Supplementary Figure 5
	Sup. Fig. 5b
		Experimental	Theoretical
	L (d/a)	I (IT/IT, infinite)	I (IT/IT, infinite)
	19.9167	0.98802	0.99437
	19.7917	0.98919	0.99415
	19.6667	0.98919	0.99394
	19.5417	0.98771	0.99372
	19.4167	0.98914	0.9935
	19.2917	0.98845	0.99327
	19.1667	0.98825	0.99305
	19.0417	0.98823	0.99282
	18.9167	0.98623	0.99258
	18.7917	0.98744	0.99234
	18.6667	0.98854	0.9921
	18.5417	0.98741	0.99186
	18.4167	0.98736	0.99161
	18.2917	0.98544	0.99136
	18.1667	0.98673	0.99111
	18.0417	0.98568	0.99085
	17.9167	0.98605	0.99058
	17.7917	0.98691	0.99032
	17.6667	0.98557	0.99005
	17.5417	0.98513	0.98977
	17.4167	0.98514	0.98949
	17.2917	0.98534	0.98921
	17.1667	0.98593	0.98892
	17.0417	0.98557	0.98863
	16.9167	0.98526	0.98833
	16.7917	0.98466	0.98803
	16.6667	0.98477	0.98773
	16.5417	0.98517	0.98741
	16.4167	0.98364	0.9871
	16.2917	0.98466	0.98678
	16.1667	0.9839	0.98645
	16.0417	0.98359	0.98612
	15.9167	0.98411	0.98578
	15.7917	0.9822	0.98544
	15.6667	0.98382	0.98509
	15.5417	0.98278	0.98473
	15.4167	0.98448	0.98437
	15.2917	0.98271	0.984
	15.1667	0.98234	0.98363
	15.0417	0.98321	0.98325
	14.9167	0.98178	0.98286
	14.7917	0.9824	0.98246
	14.6667	0.98388	0.98206
	14.5417	0.97971	0.98165
	14.4167	0.98059	0.98123
	14.2917	0.9805	0.98081
	14.1667	0.98028	0.98037
	14.0417	0.97942	0.97993
	13.9167	0.97917	0.97948
	13.7917	0.97847	0.97902
	13.6667	0.97858	0.97856
	13.5417	0.97713	0.97808
	13.4167	0.97726	0.97759
	13.2917	0.97634	0.9771
	13.1667	0.97522	0.97659
	13.0417	0.97462	0.97607
	12.9167	0.97373	0.97554
	12.7917	0.97412	0.975
	12.6667	0.97298	0.97445
	12.5417	0.97177	0.97389
	12.4167	0.97213	0.97332
	12.2917	0.97203	0.97273
	12.1667	0.97157	0.97213
	12.0417	0.97144	0.97152
	11.9167	0.96952	0.97089
	11.7917	0.96996	0.97025
	11.6667	0.96744	0.96959
	11.5417	0.9671	0.96892
	11.4167	0.96539	0.96824
	11.2917	0.96533	0.96753
	11.1667	0.96626	0.96681
	11.0417	0.96437	0.96607
	10.9167	0.96431	0.96532
	10.7917	0.96237	0.96454
	10.6667	0.96214	0.96375
	10.5417	0.96132	0.96293
	10.4167	0.96126	0.9621
	10.2917	0.96133	0.96124
	10.1667	0.95954	0.96036
	10.0417	0.95977	0.95946
	9.91667	0.95946	0.95853
	9.79167	0.95884	0.95757
	9.66667	0.95872	0.95659
	9.54167	0.95858	0.95559
	9.41667	0.95809	0.95455
	9.29167	0.95522	0.95348
	9.16667	0.95517	0.95238
	9.04167	0.95597	0.95125
	8.91667	0.95493	0.95009
	8.79167	0.95276	0.94889
	8.66667	0.9508	0.94765
	8.54167	0.94975	0.94638
	8.41667	0.9481	0.94506
	8.29167	0.94781	0.9437
	8.16667	0.94805	0.9423
	8.04167	0.94466	0.94085
	7.91667	0.94529	0.93935
	7.79167	0.94416	0.9378
	7.66667	0.94284	0.9362
	7.54167	0.9425	0.93454
	7.41667	0.9403	0.93282
	7.29167	0.93938	0.93104
	7.16667	0.94062	0.92919
	7.04167	0.93904	0.92727
	6.91667	0.93842	0.92528
	6.79167	0.93916	0.92321
	6.66667	0.93692	0.92106
	6.54167	0.93441	0.91883
	6.41667	0.93396	0.9165
	6.29167	0.92965	0.91407
	6.16667	0.9261	0.91154
	6.04167	0.92355	0.9089
	5.91667	0.92106	0.90615
	5.79167	0.91634	0.90327
	5.66667	0.90986	0.90026
	5.54167	0.9035	0.89711
	5.41667	0.89981	0.8938
	5.29167	0.89619	0.89034
	5.16667	0.89163	0.8867
	5.04167	0.889	0.88288
	4.91667	0.88552	0.87887
	4.79167	0.87983	0.87464
	4.66667	0.87546	0.87018
	4.54167	0.86898	0.86547
	4.41667	0.8635	0.8605
	4.29167	0.85839	0.85523
	4.16667	0.85278	0.84966
	4.04167	0.84854	0.84375
	3.91667	0.84227	0.83747
	3.79167	0.83836	0.83079
	3.66667	0.83226	0.82367
	3.54167	0.82748	0.81607
	3.41667	0.8218	0.80796
	3.29167	0.81797	0.79927
	3.16667	0.8087	0.78995
	3.04167	0.80222	0.77994
	2.91667	0.79543	0.76916

## Sheet: Supplementary Figure 6
	Sup. Fig. 6a			Sup. Fig. 6b			Sup. Fig. 6c
	Time (s)	Current (pA)		Time (s)	Current (pA)		Time (s)	Current (pA)
	0.1	-0.14948		0.1	-0.09169		0.1	0.00388
	0.2	-0.1136		0.2	-0.15026		0.2	0.10462
	0.3	-0.09596		0.3	-0.20154		0.3	0.17255
	0.4	-0.09655		0.4	-0.24554		0.4	0.20767
	0.5	-0.15189		0.5	-0.28916		0.5	0.23772
	0.6	-0.10822		0.6	-0.29354		0.6	0.17786
	0.7	-0.00974		0.7	-0.23983		0.7	0.09972
	0.8	-0.02927		0.8	-0.26435		0.8	0.00619
	0.9	-0.0056		0.9	-0.23588		0.9	0.01258
	1	-0.01455		1	-0.20221		1	0.06519
	1.1	-0.10451		1.1	-0.21526		1.1	0.08791
	1.2	-0.08789		1.2	-0.19631		1.2	0.10967
	1.3	-0.03503		1.3	-0.22431		1.3	0.11472
	1.4	-0.07474		1.4	-0.23454		1.4	0.06453
	1.5	-0.13184		1.5	-0.2014		1.5	0.07829
	1.6	-0.12641		1.6	-0.10973		1.6	0.05938
	1.7	-0.12751		1.7	-0.07969		1.7	0.03919
	1.8	-0.06917		1.8	-0.10064		1.8	0.05619
	1.9	-0.08308		1.9	-0.18216		1.9	0.08329
	2	-0.09479		2	-0.21531		2	0.016
	2.1	-0.11998		2.1	-0.19426		2.1	0.03919
	2.2	-0.07574		2.2	-0.14869		2.2	0.09581
	2.3	-0.03493		2.3	-0.13959		2.3	0.10362
	2.4	0.04383		2.4	-0.19131		2.4	0.22462
	2.5	-0.01232		2.5	-0.25869		2.5	0.27058
	2.6	-0.06774		2.6	-0.20773		2.6	0.22681
	2.7	-0.13455		2.7	-0.20121		2.7	0.21381
	2.8	-0.21051		2.8	-0.13588		2.8	0.21605
	2.9	-0.21151		2.9	-0.12569		2.9	0.12619
	3	-0.18055		3	-0.12669		3	0.12715
	3.1	-0.13484		3.1	-0.13554		3.1	0.07381
	3.2	-0.05898		3.2	-0.14231		3.2	0.07219
	3.3	-0.07417		3.3	-0.1894		3.3	0.03662
	3.4	-0.07441		3.4	-0.16545		3.4	0.01367
	3.5	-0.10027		3.5	-0.23197		3.5	0.00238
	3.6	-0.11708		3.6	-0.19093		3.6	-0.00381
	3.7	-0.0947		3.7	-0.21916		3.7	0.04562
	3.8	-0.03655		3.8	-0.21159		3.8	0.08148
	3.9	-0.04446		3.9	-0.24673		3.9	0.11138
	4	-0.01617		4	-0.22526		4	0.091
	4.1	-0.04693		4.1	-0.21378		4.1	0.05867
	4.2	-0.08465		4.2	-0.20954		4.2	0.05486
	4.3	-0.09927		4.3	-0.24964		4.3	0.05738
	4.4	-0.08084		4.4	-0.21631		4.4	0.01267
	4.5	-0.0726		4.5	-0.22821		4.5	0.008
	4.6	-0.08703		4.6	-0.19373		4.6	0.00434
	4.7	-0.08246		4.7	-0.21183		4.7	-0.02709
	4.8	-0.16698		4.8	-0.23973		4.8	0.01615
	4.9	-0.13503		4.9	-0.30493		4.9	0.07734
	5	-0.15674		5	-0.33916		5	0.06762
	5.1	-0.13036		5.1	-0.3474		5.1	0.03872
	5.2	-0.12784		5.2	-0.33712		5.2	0.05448
	5.3	-0.14865		5.3	-0.32988		5.3	0.04286
	5.4	-0.23432		5.4	-0.28464		5.4	0.01677
	5.5	-0.19593		5.5	-0.25421		5.5	0.03896
	5.6	-0.23079		5.6	-0.26293		5.6	0.01986
	5.7	-0.15836		5.7	-0.24554		5.7	-0.033
	5.8	-0.13246		5.8	-0.19016		5.8	-0.07462
	5.9	-0.17746		5.9	-0.22416		5.9	-0.0789
	6	-0.1836		6	-0.20445		6	-0.09642
	6.1	-0.13984		6.1	-0.1605		6.1	-0.07385
	6.2	-0.10846		6.2	-0.1635		6.2	-0.03728
	6.3	-0.0387		6.3	-0.15012		6.3	-0.07023
	6.4	0.01173		6.4	-0.10502		6.4	-0.15719
	6.5	-0.02274		6.5	-0.15854		6.5	-0.15123
	6.6	-0.08593		6.6	-0.12712		6.6	-0.09457
	6.7	-0.1506		6.7	-0.11659		6.7	-0.03085
	6.8	-0.1457		6.8	-0.11702		6.8	-0.05038
	6.9	-0.1696		6.9	-0.15288		6.9	-0.08862
	7	-0.10755		7	-0.13373		7	-0.10181
	7.1	-0.06227		7.1	-0.14397		7.1	-0.11223
	7.2	-0.10508		7.2	-0.12978		7.2	-0.06495
	7.3	-0.14084		7.3	-0.1345		7.3	0.01915
	7.39999	-0.16193		7.39999	-0.19216		7.39999	-0.05233
	7.5	-0.18351		7.5	-0.2275		7.5	-0.11138
	7.59999	-0.16622		7.59999	-0.19202		7.59999	-0.0569
	7.7	-0.18774		7.7	-0.19693		7.7	-0.04214
	7.8	-0.22503		7.8	-0.19288		7.8	0.01105
	7.89999	-0.1826		7.89999	-0.20888		7.89999	0.08024
	8	-0.19127		8	-0.23154		8	0.05062
	8.09999	-0.10774		8.09999	-0.23145		8.09999	0.01581
	8.19999	-0.03893		8.19999	-0.2135		8.19999	0.07834
	8.29999	-0.04812		8.29999	-0.2035		8.29999	0.07681
	8.4	-0.07932		8.4	-0.20631		8.4	0.08634
	8.5	-0.04327		8.5	-0.21664		8.5	0.07229
	8.6	-0.07965		8.6	-0.18764		8.6	0.07772
	8.7	-0.04289		8.7	-0.17631		8.7	0.07686
	8.8	-0.00308		8.8	-0.13397		8.8	0.11667
	8.9	-0.04398		8.9	-0.15345		8.9	0.12962
	9	-0.14212		9	-0.19088		9	0.16667
	9.1	-0.15151		9.1	-0.20954		9.1	0.108
	9.2	-0.08974		9.2	-0.17045		9.2	0.08729
	9.3	-0.06722		9.3	-0.13197		9.3	0.05381
	9.4	-0.07155		9.4	-0.0465		9.4	-0.03685
	9.5	-0.09093		9.5	-0.03688		9.5	-0.07657
	9.6	-0.08027		9.6	-0.02602		9.6	-0.05166
	9.7	-0.05622		9.7	-0.09002		9.7	-0.02209
	9.8	-0.00179		9.8	-0.09459		9.8	0.00786
	9.9	0.03849		9.9	-0.19983		9.9	0.06762
	10	0.02935		10	-0.23826		10	-0.03923
	10.1	0.01511		10.1	-0.20559		10.1	-0.08533
	10.2	0.05507		10.2	-0.10454		10.2	-0.09757
	10.3	-0.01217		10.3	-0.05754		10.3	-0.0979
	10.4	-0.06098		10.4	0.06374		10.4	-0.09309
	10.5	-0.02946		10.5	0.05698		10.5	-0.10147
	10.6	-0.1136		10.6	0.01107		10.6	-0.15323
	10.7	-0.10955		10.7	-0.04412		10.7	-0.06562
	10.8	-0.12912		10.8	-0.08573		10.8	-0.00966
	10.9	-0.10446		10.9	-0.12997		10.9	-0.01109
	11	-0.05579		11	-0.1254		11	0.04272
	11.1	0.00435		11.1	-0.09493		11.1	0.00296
	11.2	-0.02612		11.2	-0.12045		11.2	-0.01295
	11.3	0.01802		11.3	-0.10293		11.3	0.00991
	11.4	-0.10489		11.4	-0.0934		11.4	0.01381
	11.5	-0.04751		11.5	-0.10664		11.5	-0.04142
	11.6	0.00226		11.6	-0.07731		11.6	-0.05452
	11.7	-0.00403		11.7	-0.03664		11.7	-0.0189
	11.8	0.02011		11.8	-0.12054		11.8	-0.01819
	11.9	0.00988		11.9	-0.15402		11.9	-0.04114
	12	-0.07079		12	-0.13302		12	-0.00809
	12.1	-0.01051		12.1	-0.11559		12.1	-0.01704
	12.2	0.09826		12.2	-0.03293		12.2	-0.04409
	12.3	0.07759		12.3	0.01246		12.3	0.007
	12.4	0.0903		12.4	-0.05926		12.4	0.03305
	12.5	0.03802		12.5	-0.08816		12.5	-0.02195
	12.6	0.05735		12.6	-0.10035		12.6	-0.0319
	12.7	0.02659		12.7	-0.07064		12.7	-0.05704
	12.8	0.05311		12.8	-0.05083		12.8	-0.08476
	12.9	0.05216		12.9	-0.07669		12.9	-0.06519
	13	0.06383		13	-0.06564		13	0.00558
	13.1	0.03916		13.1	-0.11612		13.1	0.0221
	13.2	0.05588		13.2	-0.13554		13.2	0.03086
	13.3	-0.02784		13.3	-0.09802		13.3	0.05191
	13.4	-0.05217		13.4	-0.07193		13.4	0.02224
	13.5	-0.04308		13.5	-0.08673		13.5	-0.01171
	13.6	0.02207		13.6	-0.02826		13.6	-0.0729
	13.7	0.06711		13.7	-0.05293		13.7	-0.06495
	13.8	0.06254		13.8	-0.04312		13.8	-0.04104
	13.9	0.02064		13.9	-0.01773		13.9	-0.03638
	14	-0.03808		14	-0.01012		14	-0.03604
	14.1	-0.1187		14.1	-0.02602		14.1	-0.06719
	14.2	-0.07932		14.2	0.02398		14.2	-0.08862
	14.3	-0.0596		14.3	0.06727		14.3	-0.10547
	14.4	-0.01665		14.4	0.09327		14.4	-0.04495
	14.5	-0.00179		14.5	0.10446		14.5	-0.07862
	14.6	-0.03674		14.6	0.14827		14.6	-0.01076
	14.7	-0.05551		14.7	0.15193		14.7	0.04
	14.8	0.00683		14.8	0.14646		14.8	0.025
	14.9	0.00849		14.9	0.15403		14.9	0.00681
	15	0.04892		15	0.1595		15	0.03029
	15.1	0.01211		15.1	0.0936		15.1	-0.07047
	15.2	0.01616		15.2	0.08641		15.2	-0.07233
	15.3	-0.02432		15.3	0.04388		15.3	-0.125
	15.4	-0.05284		15.4	0.02127		15.4	-0.07504
	15.5	-0.10955		15.5	0.08122		15.5	-0.03762
	15.6	-0.17751		15.6	0.10284		15.6	-0.00176
	15.7	-0.20198		15.7	0.11336		15.7	-0.04252
	15.8	-0.18884		15.8	0.08569		15.8	0.005
	15.9	-0.18193		15.9	0.11612		15.9	-0.07442
	16	-0.06079		16	0.1165		16	0.03624
	16.1	-0.02793		16.1	0.19607		16.1	0.00948
	16.2	-0.06493		16.2	0.19179		16.2	0.000194236
	16.3	-0.07546		16.3	0.21422		16.3	-0.05223
	16.4	-0.07803		16.4	0.19407		16.4	-0.03642
	16.5	-0.07412		16.5	0.18169		16.5	-0.06033
	16.6	0.01083		16.6	0.1385		16.6	-0.05747
	16.7	0.0224		16.7	0.1045		16.7	-0.00733
	16.8	-0.04608		16.8	0.08203		16.8	0.05553
	16.9	-0.06246		16.9	0.05974		16.9	0.087
	17	-0.06646		17	0.11365		17	0.06324
	17.1	-0.10617		17.1	0.16436		17.1	0.05158
	17.2	-0.12951		17.2	0.15955		17.2	-0.06376
	17.3	-0.13246		17.3	0.1305		17.3	-0.06533
	17.4	-0.14403		17.4	0.06869		17.4	-0.06781
	17.5	-0.13865		17.5	-0.02116		17.5	-0.03614
	17.6	-0.18593		17.6	0.06612		17.6	-0.06166
	17.7	-0.13574		17.7	0.10855		17.7	-0.0489
	17.8	-0.05108		17.8	0.07684		17.8	-0.06409
	17.9	0.01711		17.9	0.0356		17.9	-0.02785
	18	0.08283		18	0.00417		18	0.01558
	18.1	0.01211		18.1	0.02207		18.1	0.05619
	18.2	-0.0406		18.2	0.10574		18.2	0.01281
	18.3	-0.03927		18.3	0.13022		18.3	-0.04828
	18.4	-0.03717		18.4	0.18074		18.4	-0.02695
	18.5	0.00249		18.5	0.09684		18.5	-0.03119
	18.6	0.04597		18.6	0.07931		18.6	0.02196
	18.7	0.04907		18.7	0.01007		18.7	0.03453
	18.8	0.08335		18.8	-0.02207		18.8	-0.00562
	18.9	0.16388		18.9	-0.01773		18.9	-0.06066
	19	0.09959		19	-0.000496576		19	-0.06071
	19.1	0.01664		19.1	0.02688		19.1	-0.07562
	19.2	-0.02084		19.2	0.04346		19.2	-0.05433
	19.3	-0.06808		19.3	0.03431		19.3	-0.04395
	19.4	-0.04579		19.4	0.10874		19.4	-0.1199
	19.5	0.04059		19.5	0.11831		19.5	-0.10838
	19.6	0.12283		19.6	0.11055		19.6	-0.15938
	19.7	0.14926		19.7	0.12627		19.7	-0.12928
	19.8	0.23064		19.8	0.10303		19.8	-0.08157
	19.9	0.18126		19.9	0.11188		19.9	-0.07109
	20	0.11102		20	0.12593		20	-0.16457
	20.1	0.05216		20.1	0.10246		20.1	-0.12819
	20.2	0.04745		20.2	0.09069		20.2	-0.101
	20.3	0.05135		20.3	0.02646		20.3	-0.10614
	20.4	0.06364		20.4	0.0155		20.4	-0.08847
	20.5	0.01421		20.5	0.09984		20.5	-0.11133
	20.6	-0.00112		20.6	0.14917		20.6	-0.24942
	20.7	-0.03384		20.7	0.22855		20.7	-0.23595
	20.8	-0.06998		20.8	0.26907		20.8	-0.17152
	20.9	-0.04327		20.9	0.18222		20.9	-0.17752
	21	-0.04884		21	0.14474		21	-0.12433
	21.1	-0.02522		21.1	0.17174		21.1	-0.11228
	21.2	0.00445		21.2	0.14607		21.2	-0.14738
	21.3	-0.08246		21.3	0.08974		21.3	-0.10438
	21.4001	-0.05993		21.4001	0.10236		21.4001	-0.06081
	21.5001	0.03797		21.5001	0.04112		21.5001	-0.06328
	21.6	0.05992		21.6	0.03469		21.6	-0.17642
	21.7001	0.0764		21.7001	0.09922		21.7001	-0.27119
	21.8	0.09416		21.8	0.15222		21.8	-0.29352
	21.9001	0.0324		21.9001	0.10341		21.9001	-0.31114
	22.0001	0.02997		22.0001	0.18265		22.0001	-0.25866
	22.1	0.06488		22.1	0.19446		22.1	-0.19709
	22.2001	0.06507		22.2001	0.16846		22.2001	-0.22942
	22.3	0.08311		22.3	0.17541		22.3	-0.23347
	22.4001	0.1924		22.4001	0.15107		22.4001	-0.24476
	22.5001	0.25945		22.5001	0.12684		22.5001	-0.26771
	22.6	0.21507		22.6	0.17917		22.6	-0.22552
	22.7001	0.18226		22.7001	0.15879		22.7001	-0.19709
	22.8	0.16516		22.8	0.1206		22.8	-0.19819
	22.9001	0.14788		22.9001	0.12398		22.9001	-0.20419
	23.0001	0.21235		23.0001	0.12374		23.0001	-0.20119
	23.1	0.20873		23.1	0.11469		23.1	-0.18085
	23.2001	0.18745		23.2001	0.10879		23.2001	-0.12252
	23.3	0.21811		23.3	0.0575		23.3	-0.15485
	23.4001	0.21578		23.4001	0.02646		23.4001	-0.219
	23.5001	0.21597		23.5001	0.08107		23.5001	-0.26585
	23.6	0.22507		23.6	0.06503		23.6	-0.23662
	23.7001	0.1553		23.7001	0.05236		23.7001	-0.14457
	23.8	0.22083		23.8	0.03469		23.8	-0.06962
	23.9001	0.19378		23.9001	0.00774		23.9001	-0.05114
	24.0001	0.15564		24.0001	0.02427		24.0001	-0.165
	24.1001	0.10202		24.1001	0.08531		24.1001	-0.28795
	24.2001	0.07011		24.2001	0.0766		24.2001	-0.30395
	24.3001	0.04283		24.3001	0.08546		24.3001	-0.17657
	24.4001	0.08526		24.4001	0.02884		24.4001	-0.16681
	24.5001	0.13088		24.5001	0.0085		24.5001	-0.09828
	24.6001	0.10278		24.6001	-0.000877528		24.6001	-0.093
	24.7001	0.07621		24.7001	0.03755		24.7001	-0.10252
	24.8001	0.1293		24.8001	0.09293		24.8001	-0.111
	24.9001	0.15026		24.9001	0.07117		24.9001	-0.07776
	25.0001	0.16207		25.0001	0.07007		25.0001	-0.13419
	25.1001	0.24716		25.1001	0.07569		25.1001	-0.07842
	25.2001	0.17235		25.2001	-0.01107		25.2001	-0.05904
	25.3001	0.12764		25.3001	-0.02531		25.3001	-0.02262
	25.4001	0.12673		25.4001	-0.0255		25.4001	-0.0519
	25.5001	0.07602		25.5001	0.05865		25.5001	-0.08557
	25.6001	0.0874		25.6001	0.15679		25.6001	-0.10933
	25.7001	0.17211		25.7001	0.18874		25.7001	-0.14695
	25.8001	0.19878		25.8001	0.13703		25.8001	-0.13285
	25.9001	0.22007		25.9001	0.13207		25.9001	-0.07357
	26.0001	0.13254		26.0001	0.07531		26.0001	-0.05795
	26.1001	0.05368		26.1001	0.15636		26.1001	-0.05623
	26.2001	0.0423		26.2001	0.18141		26.2001	-0.16871
	26.3001	0.06878		26.3001	0.14179		26.3001	-0.22852
	26.4001	0.08673		26.4001	0.11779		26.4001	-0.19842
	26.5001	0.13807		26.5001	0.10927		26.5001	-0.14233
	26.6001	0.08202		26.6001	0.02322		26.6001	-0.10876
	26.7001	0.13116		26.7001	0.0275		26.7001	0.02234
	26.8001	0.1633		26.8001	0.04079		26.8001	0.00205
	26.9001	0.22892		26.9001	0.03536		26.9001	-0.07652
	27.0001	0.3134		27.0001	0.09388		27.0001	-0.10628
	27.1001	0.3343		27.1001	0.1016		27.1001	-0.12414
	27.2001	0.27549		27.2001	0.16303		27.2001	-0.15319
	27.3001	0.23092		27.3001	0.17669		27.3001	-0.04085
	27.4001	0.1154		27.4001	0.16541		27.4001	0.06515
	27.5001	0.05226		27.5001	0.1495		27.5001	0.05962
	27.6001	0.13373		27.6001	0.15965		27.6001	0.19777
	27.7001	0.17645		27.7001	0.12912		27.7001	0.17862
	27.8001	0.19221		27.8001	0.12374		27.8001	0.19443
	27.9001	0.23388		27.9001	0.07179		27.9001	0.19767
	28.0001	0.11149		28.0001	-0.00721		28.0001	0.17748
	28.1001	0.01492		28.1001	-0.02207		28.1001	0.06405
	28.2001	0.03711		28.2001	0.00465		28.2001	0.11696
	28.3001	0.07864		28.3001	0.04265		28.3001	0.01124
	28.4001	0.1073		28.4001	0.04931		28.4001	0.04815
	28.5001	0.19064		28.5001	0.10174		28.5001	0.06124
	28.6001	0.18459		28.6001	0.10527		28.6001	0.01696
	28.7001	0.14568		28.7001	0.11103		28.7001	-0.06123
	28.8001	0.12716		28.8001	0.12241		28.8001	-0.05714
	28.9001	0.12521		28.9001	0.11779		28.9001	-0.03795
	29.0001	0.07702		29.0001	0.11103		29.0001	0.02496
	29.1001	0.04397		29.1001	0.07507		29.1001	0.033
	29.2001	0.0214		29.2001	0.10998		29.2001	0.07648
	29.3001	0.01173		29.3001	0.09174		29.3001	0.07538
	29.4001	-0.01808		29.4001	0.07027		29.4001	0.05515
	29.5001	0.02773		29.5001	0.05293		29.5001	0.07777
	29.6001	0.09573		29.6001	0.08446		29.6001	0.02696
	29.7001	0.0684		29.7001	0.03922		29.7001	-0.05062
	29.8001	0.08445		29.8001	0.11231		29.8001	-0.03628
	29.9001	0.16092		29.9001	0.13598		29.9001	-0.03247
	30.0001	0.10973		30.0001	0.13455		30.0001	0.0371
	30.1001	0.06516		30.1001	0.10998		30.1001	0.10267
	30.2001	0.06064		30.2001	0.0775		30.2001	0.03691
	30.3001	0.01926		30.3001	0.04688		30.3001	0.04529
	30.4001	0.01949		30.4001	0.06246		30.4001	0.04429
	30.5001	0.03859		30.5001	0.09036		30.5001	-0.04833
	30.6001	0.07521		30.6001	0.11422		30.6001	-0.08762
	30.7001	0.07249		30.7001	0.10727		30.7001	-0.05238
	30.8001	0.08911		30.8001	0.08155		30.8001	-0.10985
	30.9001	0.09611		30.9001	0.08146		30.9001	-0.0239
	31.0001	0.06873		31.0001	0.02998		31.0001	0.0021
	31.1001	0.02568		31.1001	-0.01235		31.1001	0.00505
	31.2001	0.04854		31.2001	-0.00221		31.2001	-0.0219
	31.3001	0.09997		31.3001	0.0226		31.3001	0.01205
	31.4001	0.16073		31.4001	0.05131		31.4001	-0.01781
	31.5001	0.14935		31.5001	0.0405		31.5001	-0.05676
	31.6001	0.14088		31.6001	0.05869		31.6001	-0.10381
	31.7001	0.08611		31.7001	0.08565		31.7001	-0.07976
	31.8001	0.00226		31.8001	0.12579		31.8001	-0.09428
	31.9001	-0.03003		31.9001	0.17212		31.9001	-0.015
	32.0001	0.00768		32.0001	0.1855		32.0001	-0.00109
	32.1001	-0.02465		32.1001	0.09865		32.1001	-0.03328
	32.2001	-0.03274		32.2001	0.09512		32.2001	-0.06976
	32.3001	-0.05889		32.3001	0.06374		32.3001	-0.13223
	32.4001	-0.08593		32.4001	0.03617		32.4001	-0.11071
	32.5001	-0.05203		32.5001	0.04184		32.5001	-0.1339
	32.6001	0.01364		32.6001	0.04598		32.6001	-0.16462
	32.7001	0.0453		32.7001	0.06393		32.7001	-0.14585
	32.8001	0.03416		32.8001	0.08665		32.8001	-0.16904
	32.9001	0.02845		32.9001	0.06903		32.9001	-0.18176
	33.0001	-0.00565		33.0001	0.1096		33.0001	-0.18014
	33.1001	-0.03479		33.1001	0.09755		33.1001	-0.24109
	33.2001	-0.0367		33.2001	0.05169		33.2001	-0.23471
	33.3001	0.03835		33.3001	0.09493		33.3001	-0.19762
	33.4001	0.1013		33.4001	0.10212		33.4001	-0.14442
	33.5001	0.17173		33.5001	0.13769		33.5001	-0.13133
	33.6001	0.19864		33.6001	0.19274		33.6001	-0.15062
	33.7001	0.19216		33.7001	0.30698		33.7001	-0.11871
	33.8001	0.20583		33.8001	0.24603		33.8001	-0.008
	33.9001	0.24564		33.9001	0.25441		33.9001	-0.00447
	34.0001	0.26649		34.0001	0.17722		34.0001	0.05172
	34.1001	0.14411		34.1001	0.10922		34.1001	-0.02952
	34.2	0.03445		34.2	0.07055		34.2	-0.10366
	34.3	0.01102		34.3	0.05688		34.3	-0.12438
	34.4001	0.01521		34.4001	0.03884		34.4001	-0.08719
	34.5001	0.06483		34.5001	0.04627		34.5001	-0.09542
	34.6	0.16707		34.6	0.03203		34.6	-0.01204
	34.7	0.16454		34.7	0.0506		34.7	0.02053
	34.8	0.13892		34.8	0.05117		34.8	0.01077
	34.9	0.14559		34.9	0.03746		34.9	-0.02962
	35	0.12159		35	0.12398		35	-0.09976
	35.1	0.09616		35.1	0.10527		35.1	-0.11976
	35.2	0.08916		35.2	0.1065		35.2	-0.08014
	35.3	0.09645		35.3	0.07327		35.3	-0.04585
	35.4	0.04368		35.4	0.03369		35.4	0.00738
	35.5	0.02621		35.5	0.03122		35.5	-0.01819
	35.6	0.05959		35.6	0.0635		35.6	-0.0159
	35.7	0.10021		35.7	0.1435		35.7	-0.02071
	35.8	0.09464		35.8	0.16722		35.8	-0.05895
	35.9	0.09559		35.9	0.18246		35.9	-0.05033
	36	0.07416		36	0.16722		36	-0.02209
	36.1	0.11888		36.1	0.1686		36.1	-0.05876
	36.2	0.09649		36.2	0.20098		36.2	-0.02609
	36.3	0.08207		36.3	0.28369		36.3	-0.04119
	36.4	0.10907		36.4	0.26793		36.4	-0.12462
	36.5	0.0574		36.5	0.30746		36.5	-0.08657
	36.6	0.08868		36.6	0.3135		36.6	-0.06133
	36.7	0.13411		36.7	0.29274		36.7	-0.058
	36.8	0.11354		36.8	0.31907		36.8	0.02977
	36.9	0.07449		36.9	0.31003		36.9	0.04029
	37	0.07949		37	0.26327		37	0.02619
	37.1	0.01654		37.1	0.28984		37.1	0.04691
	37.2	-0.01032		37.2	0.25531		37.2	-0.00462
	37.3	0.00707		37.3	0.16198		37.3	-0.08185
	37.4	0.01735		37.4	0.15217		37.4	-0.06666
	37.5	-0.00932		37.5	0.15336		37.5	-0.09638
	37.6	-0.05546		37.6	0.14622		37.6	-0.10185
	37.7	-0.02493		37.7	0.19822		37.7	-0.12966
	37.8	-0.03493		37.8	0.14822		37.8	-0.15476
	37.9	-0.0266		37.9	0.10874		37.9	-0.18904
	38	0.01407		38	0.09203		38	-0.17471
	38.1	0.04954		38.1	0.10741		38.1	-0.14642
	38.2	0.0294		38.2	0.10574		38.2	-0.1179
	38.3	0.1333		38.3	0.12765		38.3	-0.13104
	38.4	0.17102		38.4	0.10698		38.4	-0.12138
	38.5	0.24378		38.5	0.14141		38.5	-0.10662
	38.6	0.30735		38.6	0.15674		38.6	-0.16581
	38.7	0.31268		38.7	0.21531		38.7	-0.15904
	38.8	0.24716		38.8	0.19846		38.8	-0.18914
	38.9	0.18183		38.9	0.13117		38.9	-0.21857
	39	0.08526		39	0.04236		39	-0.22262
	39.1	0.12168		39.1	0.04846		39.1	-0.14719
	39.2	0.02483		39.2	0.03155		39.2	-0.08142
	39.3	-0.01084		39.3	0.07541		39.3	-0.02781
	39.4	-0.04474		39.4	0.06074		39.4	-0.03666
	39.5	-0.09641		39.5	0.05846		39.5	-0.11509
	39.6	-0.11627		39.6	0.00969		39.6	-0.15852
	39.7	-0.04374		39.7	0.03241		39.7	-0.20123
	39.8	-0.03646		39.8	0.08393		39.8	-0.1679
	39.9	0.03726		39.9	0.13969		39.9	-0.136
	40	0.05854		40	0.13312		40	-0.08462
	40.1	0.05226		40.1	0.14822		40.1	-0.16309
	40.2	0.02464		40.2	0.17469		40.2	-0.11881
	40.3	0.04045		40.3	0.21998		40.3	-0.156
	40.4	0.04659		40.4	0.27069		40.4	-0.15776
	40.4999	0.04697		40.4999	0.28822		40.4999	-0.14414
	40.5999	0.01802		40.5999	0.23212		40.5999	-0.12366
	40.7	0.00778		40.7	0.17598		40.7	-0.17638
	40.8	0.03826		40.8	0.12865		40.8	-0.15233
	40.8999	0.05711		40.8999	0.19574		40.8999	-0.13728
	40.9999	0.08621		40.9999	0.1965		40.9999	-0.11466
	41.0999	0.15911		41.0999	0.19684		41.0999	-0.09471
	41.1999	0.18121		41.1999	0.20936		41.1999	-0.07423
	41.2999	0.21864		41.2999	0.18403		41.2999	-0.08685
	41.3999	0.25635		41.3999	0.1555		41.3999	-0.15114
	41.4999	0.23154		41.4999	0.23093		41.4999	-0.15804
	41.5999	0.17568		41.5999	0.22027		41.5999	-0.21285
	41.6999	0.18378		41.6999	0.23517		41.6999	-0.17719
	41.7999	0.18483		41.7999	0.18693		41.7999	-0.15095
	41.8999	0.14388		41.8999	0.14817		41.8999	-0.14895
	41.9999	0.11316		41.9999	0.09936		41.9999	-0.16481
	42.0999	0.12621		42.0999	0.07531		42.0999	-0.14371
	42.1999	0.18554		42.1999	0.05869		42.1999	-0.12442
	42.2999	0.27673		42.2999	0.09831		42.2999	-0.01509
	42.3999	0.40264		42.3999	0.0785		42.3999	-0.05652
	42.4999	0.38859		42.4999	0.12384		42.4999	-0.10376
	42.5999	0.26445		42.5999	0.10041		42.5999	-0.08923
	42.6999	0.19559		42.6999	0.10198		42.6999	-0.0729
	42.7999	0.22254		42.7999	0.06746		42.7999	-0.05647
	42.8999	0.19878		42.8999	0.00707		42.8999	0.02272
	42.9999	0.20745		42.9999	-0.0355		42.9999	0.01553
	43.0999	0.20754		43.0999	0.01865		43.0999	0.01819
	43.1999	0.09764		43.1999	0.04912		43.1999	0.09196
	43.2999	0.07121		43.2999	0.06988		43.2999	0.12096
	43.3999	0.07845		43.3999	0.10527		43.3999	0.10758
	43.4999	0.06449		43.4999	0.07922		43.4999	0.06124
	43.5999	0.05697		43.5999	0.09507		43.5999	0.01234
	43.6999	0.08511		43.6999	0.09955		43.6999	-0.04942
	43.7999	0.14488		43.7999	0.08822		43.7999	-0.12971
	43.8999	0.19454		43.8999	0.01617		43.8999	-0.15238
	43.9999	0.19564		43.9999	0.0255		43.9999	-0.11414
	44.0999	0.19497		44.0999	0.02274		44.0999	-0.1099
	44.1999	0.18659		44.1999	0.03731		44.1999	-0.04442
	44.2999	0.13726		44.2999	-0.01516		44.2999	0.03534
	44.3999	0.20397		44.3999	-0.02669		44.3999	-0.00647
	44.4999	0.20664		44.4999	-0.06112		44.4999	-0.00966
	44.5999	0.22349		44.5999	-0.02359		44.5999	0.01438
	44.6999	0.23583		44.6999	-0.06502		44.6999	-0.01952
	44.7999	0.27992		44.7999	-0.03893		44.7999	-0.00571
	44.8999	0.28378		44.8999	0.00817		44.8999	0.03496
	44.9999	0.2654		44.9999	0.03722		44.9999	-0.025
	45.0999	0.1624		45.0999	0.06922		45.0999	-0.02442
	45.1999	0.09178		45.1999	0.06836		45.1999	0.00424
	45.2999	0.000303657		45.2999	-0.02488		45.2999	-0.05409
	45.3999	-0.0066		45.3999	-0.04954		45.3999	-0.04466
	45.4999	0.000398895		45.4999	0.00103		45.4999	-0.02804
	45.5999	0.00449		45.5999	-0.06454		45.5999	-0.04447
	45.6999	0.04392		45.6999	-0.02321		45.6999	-0.03685
	45.7999	0.07616		45.7999	-0.06278		45.7999	0.00919
	45.8999	0.12383		45.8999	-0.03954		45.8999	0.04315
	45.9999	0.16849		45.9999	-0.07231		45.9999	0.08038
	46.0999	0.09916		46.0999	-0.08397		46.0999	0.07715
	46.1999	0.06945		46.1999	-0.13083		46.1999	0.03381
	46.2999	0.08397		46.2999	-0.08602		46.2999	-0.04566
	46.3999	0.06478		46.3999	-0.09912		46.3999	-0.04776
	46.4999	0.09964		46.4999	-0.04407		46.4999	-0.0439
	46.5999	0.0504		46.5999	-0.05045		46.5999	0.03472
	46.6999	-0.02765		46.6999	-0.12059		46.6999	0.11719
	46.7999	-0.02593		46.7999	-0.18678		46.7999	0.09667
	46.8999	0.01002		46.8999	-0.2065		46.8999	0.07405
	46.9999	0.06392		46.9999	-0.1925		46.9999	0.01948
	47.0999	0.11302		47.0999	-0.11402		47.0999	0.02419
	47.1998	0.08097		47.1998	-0.04188		47.1998	0.09219
	47.2998	0.08597		47.2998	-0.00978		47.2998	0.12029
	47.3999	0.05759		47.3999	-0.05707		47.3999	0.087
	47.4999	0.05135		47.4999	-0.09588		47.4999	0.01815
	47.5999	0.06468		47.5999	-0.11469		47.5999	-0.05609
	47.6998	0.05697		47.6998	-0.10959		47.6998	-0.051
	47.7998	0.03578		47.7998	-0.15373		47.7998	-0.05342
	47.8998	0.0963		47.8998	-0.19697		47.8998	-0.02485
	47.9998	0.13821		47.9998	-0.17364		47.9998	0.00534
	48.0998	0.16483		48.0998	-0.1074		48.0998	0.00667
	48.1998	0.19583		48.1998	-0.08154		48.1998	-0.01709
	48.2998	0.18864		48.2998	-0.03226		48.2998	-0.02571
	48.3998	0.14107		48.3998	-0.09535		48.3998	-0.00223
	48.4998	0.11516		48.4998	-0.1515		48.4998	0.0261
	48.5998	0.14859		48.5998	-0.18831		48.5998	0.05038
	48.6998	0.15368		48.6998	-0.14616		48.6998	0.03996
	48.7998	0.21807		48.7998	-0.22654		48.7998	-0.03719
	48.8998	0.2233		48.8998	-0.21016		48.8998	-0.02452
	48.9998	0.22621		48.9998	-0.23469		48.9998	0.01177
	49.0998	0.12845		49.0998	-0.1964		49.0998	0.07015
	49.1998	0.09111		49.1998	-0.17483		49.1998	0.13324
	49.2998	0.0943		49.2998	-0.14078		49.2998	0.08291
	49.3998	0.07821		49.3998	-0.1874		49.3998	0.02577
	49.4998	0.09226		49.4998	-0.14254		49.4998	-0.00195
	49.5998	0.10445		49.5998	-0.13445		49.5998	-0.04333
	49.6998	0.03897		49.6998	-0.09159		49.6998	0.01796
	49.7998	0.03264		49.7998	-0.06602		49.7998	0.03467
	49.8998	0.07973		49.8998	-0.17078		49.8998	-0.01776
	49.9998	0.08659		49.9998	-0.21712		49.9998	-0.05952
	50.0998	0.12402		50.0998	-0.19721		50.0998	-0.04804
	50.1998	0.07897		50.1998	-0.19012		50.1998	-0.08985
	50.2998	0.05659		50.2998	-0.17912		50.2998	-0.04985
	50.3998	0.05792		50.3998	-0.17231		50.3998	-0.04733
	50.4998	0.01349		50.4998	-0.22712		50.4998	-0.07809
	50.5998	0.04207		50.5998	-0.18102		50.5998	-0.10162
	50.6998	0.07964		50.6998	-0.1935		50.6998	-0.09319
	50.7998	0.06816		50.7998	-0.13283		50.7998	-0.09533
	50.8998	0.06126		50.8998	-0.15726		50.8998	-0.05009
	50.9998	0.11835		50.9998	-0.20554		50.9998	-0.05647
	51.0998	0.08507		51.0998	-0.20973		51.0998	-0.07047
	51.1998	0.08373		51.1998	-0.15988		51.1998	-0.02957
	51.2998	0.06702		51.2998	-0.20859		51.2998	-0.00323
	51.3998	0.06621		51.3998	-0.16145		51.3998	0.01043
	51.4998	0.01397		51.4998	-0.16278		51.4998	0.01786
	51.5998	0.01988		51.5998	-0.19931		51.5998	-0.04638
	51.6998	-0.01084		51.6998	-0.16864		51.6998	-0.11004
	51.7998	0.03268		51.7998	-0.12902		51.7998	-0.11647
	51.8998	0.10802		51.8998	-0.11693		51.8998	-0.09904
	51.9998	0.18326		51.9998	-0.11497		51.9998	-0.08566
	52.0998	0.2474		52.0998	-0.09578		52.0998	-0.04252
	52.1998	0.22711		52.1998	-0.11345		52.1998	0.035
	52.2998	0.12326		52.2998	-0.13873		52.2998	-0.002
	52.3998	0.18921		52.3998	-0.05659		52.3998	-0.04319
	52.4998	0.15868		52.4998	0.00817		52.4998	-0.08009
	52.5998	0.13659		52.5998	0.01969		52.5998	-0.11147
	52.6998	0.14521		52.6998	0.06879		52.6998	-0.0999
	52.7998	0.11507		52.7998	0.01503		52.7998	-0.11071
	52.8998	0.07388		52.8998	-0.02731		52.8998	-0.12971
	52.9998	0.0884		52.9998	0.02307		52.9998	-0.12914
	53.0998	0.07792		53.0998	0.05755		53.0998	-0.10338
	53.1998	0.11997		53.1998	0.06655		53.1998	-0.05952
	53.2998	0.06464		53.2998	0.07331		53.2998	-0.016
	53.3998	0.06797		53.3998	0.02474		53.3998	-0.06676
	53.4998	0.03816		53.4998	-0.03159		53.4998	-0.01757
	53.5998	-0.02965		53.5998	-0.08135		53.5998	-0.03976
	53.6998	0.02145		53.6998	-0.15064		53.6998	-0.07442
	53.7998	0.03149		53.7998	-0.15007		53.7998	-0.01128
	53.8997	-0.05303		53.8997	-0.13359		53.8997	-0.00204
	53.9997	-0.00427		53.9997	-0.05631		53.9997	0.03781
	54.0998	0.04226		54.0998	-0.01159		54.0998	0.13348
	54.1998	0.04278		54.1998	0.02869		54.1998	0.19815
	54.2997	0.06573		54.2997	-0.05164		54.2997	0.14624
	54.3997	0.03392		54.3997	-0.03631		54.3997	0.18553
	54.4997	-0.05651		54.4997	-0.03754		54.4997	0.07896
	54.5997	-0.0347		54.5997	-0.00364		54.5997	-0.000139098
	54.6997	-0.00679		54.6997	-0.01583		54.6997	-0.06162
	54.7997	0.02083		54.7997	-0.01988		54.7997	0.0071
	54.8997	0.0554		54.8997	-0.09307		54.8997	-0.009
	54.9997	0.07111		54.9997	-0.07973		54.9997	0.10419
	55.0997	0.07464		55.0997	-0.09102		55.0997	0.07238
	55.1997	0.06178		55.1997	-0.05202		55.1997	0.03334
	55.2997	-0.00212		55.2997	-0.03597		55.2997	-0.02257
	55.3997	-0.01189		55.3997	-0.02931		55.3997	0.01796
	55.4997	-0.02327		55.4997	-0.04812		55.4997	0.01515
	55.5997	-0.02965		55.5997	-0.02093		55.5997	0.15024
	55.6997	-0.01041		55.6997	-0.04431		55.6997	0.11405
	55.7997	-0.03441		55.7997	-0.02397		55.7997	0.095
	55.8997	-0.06246		55.8997	0.0116		55.8997	0.12919
	55.9997	-0.1117		55.9997	0.00217		55.9997	0.1101
	56.0997	-0.09584		56.0997	0.01936		56.0997	0.08115
	56.1997	-0.0837		56.1997	0.10688		56.1997	0.09296
	56.2997	-0.0726		56.2997	0.10288		56.2997	0.0081
	56.3997	-0.06722		56.3997	0.08412		56.3997	-0.000234336
	56.4997	-0.12546		56.4997	0.12379		56.4997	0.05138
	56.5997	-0.1707		56.5997	0.05455		56.5997	0.076
	56.6997	-0.12912		56.6997	-0.00626		56.6997	0.10715
	56.7997	-0.11712		56.7997	0.08131		56.7997	0.12415
	56.8997	-0.15165		56.8997	0.02469		56.8997	0.07486
	56.9997	-0.1627		56.9997	-0.0265		56.9997	0.01
	57.0997	-0.23517		57.0997	-0.00645		57.0997	-0.03752
	57.1997	-0.22679		57.1997	-0.03445		57.1997	-0.00514
	57.2997	-0.1676		57.2997	-0.05535		57.2997	0.02034
	57.3997	-0.11598		57.3997	0.07036		57.3997	0.07724
	57.4997	-0.10065		57.4997	0.10293		57.4997	0.07924
	57.5997	-0.07765		57.5997	0.03831		57.5997	0.06377
	57.6997	-0.06103		57.6997	-0.03559		57.6997	-0.00509
	57.7997	-0.15489		57.7997	-0.08597		57.7997	0.03191
	57.8997	-0.21222		57.8997	-0.04993		57.8997	0.04777
	57.9997	-0.19798		57.9997	0.02493		57.9997	0.075
	58.0997	-0.18946		58.0997	0.08131		58.0997	0.10119
	58.1997	-0.14712		58.1997	0.06946		58.1997	0.10219
	58.2997	-0.11979		58.2997	0.02303		58.2997	0.03519
	58.3997	-0.13627		58.3997	0.01955		58.3997	0.01977
	58.4997	-0.08541		58.4997	0.0756		58.4997	-0.02981
	58.5997	-0.09427		58.5997	0.07612		58.5997	0.00291
	58.6997	-0.10103		58.6997	0.02536		58.6997	0.01538
	58.7997	-0.11108		58.7997	-0.00683		58.7997	0.06081
	58.8997	-0.18665		58.8997	-0.09078		58.8997	0.10415
	58.9997	-0.24746		58.9997	-0.1054		58.9997	0.09096
	59.0997	-0.25627		59.0997	-0.11512		59.0997	0.01986
	59.1997	-0.25022		59.1997	-0.06683		59.1997	0.00262
	59.2997	-0.19746		59.2997	-0.04288		59.2997	-0.06309
	59.3997	-0.11146		59.3997	-0.05493		59.3997	-0.09104
	59.4997	-0.05184		59.4997	-0.10126		59.4997	-0.06862
	59.5997	-0.11308		59.5997	-0.09212		59.5997	-0.03662
	59.6997	-0.17093		59.6997	0.13937		59.6997	-0.0069
	59.7997	-0.20084		59.7997	-0.24729		59.7997	0.02315
	59.8997	-0.29627		59.8997	-0.98989		59.8997	0.02238
	59.9997	-0.31474		59.9997	-1.89718		59.9997	-0.09209
	60.0997	-0.28665		60.0997	-2.64173		60.0997	-0.14957
	60.1996	-0.21917		60.1996	-2.99806		60.1996	-0.18995
	60.2996	-0.21322		60.2996	-2.728		60.2996	-0.12609
	60.3997	-0.21698		60.3997	-2.80062		60.3997	-0.06214
	60.4997	-0.23922		60.4997	-2.80048		60.4997	-0.01957
	60.5996	-0.23893		60.5996	-2.79076		60.5996	-0.03428
	60.6996	-0.2637		60.6996	-2.75		60.6996	-0.06333
	60.7996	-0.16993		60.7996	-2.78333		60.7996	-0.14052
	60.8996	-0.17917		60.8996	-2.75319		60.8996	-0.11138
	60.9996	-0.17217		60.9996	-2.78381		60.9996	-0.10457
	61.0996	-0.14789		61.0996	-2.81648		61.0996	-0.07571
	61.1996	-0.10289		61.1996	-2.83638		61.1996	-0.01462
	61.2996	-0.1376		61.2996	-2.85914		61.2996	-0.02033
	61.3996	-0.14098		61.3996	-2.91505		61.3996	-0.09823
	61.4996	-0.18222		61.4996	-2.91214		61.4996	-0.14362
	61.5996	-0.21312		61.5996	-2.84657		61.5996	-0.18419
	61.6996	-0.19112		61.6996	-2.82462		61.6996	-0.11328
	61.7996	-0.16698		61.7996	-2.7429		61.7996	-0.08766
	61.8996	-0.20041		61.8996	-2.72552		61.8996	-0.04676
	61.9996	-0.26308		61.9996	-2.81005		61.9996	-0.02366
	62.0996	-0.27279		62.0996	-2.86367		62.0996	-0.10395
	62.1996	-0.26332		62.1996	-2.88638		62.1996	-0.12928
	62.2996	-0.24151		62.2996	-2.87957		62.2996	-0.09371
	62.3996	-0.21074		62.3996	-2.81143		62.3996	-0.05109
	62.4996	-0.1856		62.4996	-2.77314		62.4996	0.01591
	62.5996	-0.15508		62.5996	-2.76724		62.5996	0.07496
	62.6996	-0.12908		62.6996	-2.74652		62.6996	0.05296
	62.7996	-0.10689		62.7996	-2.8239		62.7996	-0.00214
	62.8996	-0.15151		62.8996	-2.7941		62.8996	-0.09862
	62.9996	-0.13065		62.9996	-2.76057		62.9996	-0.07876
	63.0996	-0.12355		63.0996	-2.7601		63.0996	-0.07762
	63.1996	-0.06332		63.1996	-2.7029		63.1996	-0.06176
	63.2996	-0.05603		63.2996	-2.69971		63.2996	-0.01771
	63.3996	-0.06251		63.3996	-2.7179		63.3996	-0.05576
	63.4996	-0.06374		63.4996	-2.70595		63.4996	-0.1269
	63.5996	-0.09851		63.5996	-2.66048		63.5996	-0.10557
	63.6996	-0.11089		63.6996	-2.68224		63.6996	-0.10223
	63.7996	-0.0816		63.7996	-2.66948		63.7996	-0.1249
	63.8996	-0.12203		63.8996	-2.68876		63.8996	-0.12095
	63.9996	-0.17646		63.9996	-2.68252		63.9996	-0.04628
	64.0996	-0.13417		64.0996	-2.74324		64.0996	-0.054
	64.1996	-0.14017		64.1996	-2.6929		64.1996	-0.04514
	64.2996	-0.10689		64.2996	-2.71448		64.2996	-0.07052
	64.3996	-0.11241		64.3996	-2.69095		64.3996	-0.10971
	64.4996	-0.17827		64.4996	-2.69914		64.4996	-0.1879
	64.5996	-0.22479		64.5996	-2.72148		64.5996	-0.10447
	64.6996	-0.22679		64.6996	-2.73962		64.6996	-0.15633
	64.7996	-0.15898		64.7996	-2.69433		64.7996	-0.18152
	64.8996	-0.16546		64.8996	-2.75262		64.8996	-0.21757
	64.9996	-0.12603		64.9996	-2.71648		64.9996	-0.21852
	65.0996	-0.15027		65.0996	-2.68695		65.0996	-0.23571
	65.1996	-0.18446		65.1996	-2.664		65.1996	-0.10362
	65.2996	-0.17908		65.2996	-2.68867		65.2996	-0.12404
	65.3996	-0.16232		65.3996	-2.64376		65.3996	-0.11009
	65.4996	-0.26484		65.4996	-2.65643		65.4996	-0.17171
	65.5996	-0.23498		65.5996	-2.63419		65.5996	-0.23757
	65.6996	-0.20903		65.6996	-2.64181		65.6996	-0.21366
	65.7996	-0.18836		65.7996	-2.65829		65.7996	-0.14419
	65.8996	-0.07551		65.8996	-2.7011		65.8996	-0.15947
	65.9996	-0.05255		65.9996	-2.71029		65.9996	-0.13481
	66.0996	-0.14755		66.0996	-2.69714		66.0996	-0.11352
	66.1996	-0.16132		66.1996	-2.67667		66.1996	-0.10823
	66.2996	-0.15941		66.2996	-2.65229		66.2996	-0.058
	66.3996	-0.16532		66.3996	-2.60729		66.3996	-0.04752
	66.4996	-0.13041		66.4996	-2.56533		66.4996	-0.104
	66.5996	-0.11741		66.5996	-2.58871		66.5996	-0.11257
	66.6996	-0.1497		66.6996	-2.582		66.6996	-0.03733
	66.7995	-0.13346		66.7995	-2.57214		66.7995	-0.04295
	66.8996	-0.13498		66.8996	-2.56857		66.8996	-0.02276
	66.9995	-0.14051		66.9995	-2.54476		66.9995	-0.06023
	67.0995	-0.19293		67.0995	-2.56995		67.0995	-0.09047
	67.1996	-0.16579		67.1996	-2.54833		67.1996	-0.09409
	67.2995	-0.12365		67.2995	-2.53929		67.2995	-0.07562
	67.3995	-0.08332		67.3995	-2.51933		67.3995	-0.11428
	67.4995	-0.07622		67.4995	-2.56881		67.4995	-0.1019
	67.5995	-0.09746		67.5995	-2.56743		67.5995	-0.09933
	67.6995	-0.0927		67.6995	-2.63552		67.6995	-0.07147
	67.7995	-0.10417		67.7995	-2.59729		67.7995	-0.06447
	67.8995	-0.08627		67.8995	-2.57719		67.8995	-0.09395
	67.9995	-0.0916		67.9995	-2.5499		67.9995	-0.08262
	68.0995	-0.12927		68.0995	-2.55119		68.0995	-0.05228
	68.1995	-0.16674		68.1995	-2.54362		68.1995	0.02691
	68.2995	-0.11503		68.2995	-2.59038		68.2995	-0.00176
	68.3995	-0.14851		68.3995	-2.5671		68.3995	-0.00171
	68.4995	-0.17689		68.4995	-2.51048		68.4995	-0.04238
	68.5995	-0.21312		68.5995	-2.47748		68.5995	-0.044
	68.6995	-0.21312		68.6995	-2.4759		68.6995	0.01767
	68.7995	-0.18274		68.7995	-2.51929		68.7995	0.07919
	68.8995	-0.12922		68.8995	-2.57776		68.8995	0.07381
	68.9995	-0.1286		68.9995	-2.59452		68.9995	0.12162
	69.0995	-0.18517		69.0995	-2.56257		69.0995	0.15577
	69.1995	-0.24608		69.1995	-2.52843		69.1995	0.11948
	69.2995	-0.26536		69.2995	-2.50752		69.2995	0.05972
	69.3995	-0.24508		69.3995	-2.4961		69.3995	-0.04128
	69.4995	-0.23403		69.4995	-2.51057		69.4995	-0.02381
	69.5995	-0.25898		69.5995	-2.52276		69.5995	0.00348
	69.6995	-0.0254		69.6995	-2.5819		69.6995	0.08443
	69.7995	-0.3787		69.7995	-2.64424		69.7995	0.13943
	69.8995	-1.12821		69.8995	-2.65529		69.8995	0.13277
	69.9995	-1.93225		69.9995	-2.62671		69.9995	0.08919
	70.0995	-2.6099		70.0995	-2.59062		70.0995	0.09415
	70.1995	-2.91625		70.1995	-2.55405		70.1995	0.09343
	70.2995	-2.6361		70.2995	-2.48548		70.2995	0.06424
	70.3995	-2.57976		70.3995	-2.45495		70.3995	0.06938
	70.4995	-2.65533		70.4995	-2.45062		70.4995	0.06986
	70.5995	-2.69962		70.5995	-2.48681		70.5995	0.02296
	70.6995	-2.694		70.6995	-2.56695		70.6995	0.04281
	70.7995	-2.61181		70.7995	-2.6499		70.7995	0.15929
	70.8995	-2.62833		70.8995	-2.67233		70.8995	0.12767
	70.9995	-2.55267		70.9995	-2.64176		70.9995	0.14862
	71.0995	-2.56862		71.0995	-2.59805		71.0995	0.13986
	71.1995	-2.63		71.1995	-2.58457		71.1995	0.12858
	71.2995	-2.59676		71.2995	-2.5451		71.2995	0.11753
	71.3995	-2.55124		71.3995	-2.5771		71.3995	0.15553
	71.4995	-2.55286		71.4995	-2.59576		71.4995	0.07096
	71.5995	-2.46119		71.5995	-2.60505		71.5995	0.05696
	71.6995	-2.44524		71.6995	-2.58376		71.6995	0.03629
	71.7995	-2.42652		71.7995	-2.5881		71.7995	0.07243
	71.8995	-2.42414		71.8995	-2.58386		71.8995	0.14353
	71.9995	-2.4759		71.9995	-2.67624		71.9995	0.19072
	72.0995	-2.40862		72.0995	-2.67938		72.0995	0.16496
	72.1995	-2.35729		72.1995	-2.7259		72.1995	0.20219
	72.2995	-2.35957		72.2995	-2.745		72.2995	0.18429
	72.3995	-2.26871		72.3995	-2.72724		72.3995	0.19072
	72.4995	-2.29286		72.4995	-2.74443		72.4995	0.23153
	72.5995	-2.39738		72.5995	-2.75129		72.5995	0.23253
	72.6995	-2.36729		72.6995	-2.68281		72.6995	0.17434
	72.7995	-2.43767		72.7995	-2.65081		72.7995	0.16672
	72.8995	-2.4579		72.8995	-2.57333		72.8995	0.17615
	72.9995	-2.43686		72.9995	-2.52005		72.9995	0.10943
	73.0995	-2.46633		73.0995	-2.57705		73.0995	0.06729
	73.1995	-2.49448		73.1995	-2.61733		73.1995	0.15958
	73.2994	-2.42448		73.2994	-2.6311		73.2994	0.23319
	73.3995	-2.47062		73.3995	-2.64181		73.3995	0.27105
	73.4994	-2.40371		73.4994	-2.56071		73.4994	0.31767
	73.5995	-2.47967		73.5995	-2.54652		73.5995	0.28953
	73.6994	-2.51171		73.6994	-2.61924		73.6994	0.288
	73.7994	-2.51362		73.7994	-2.65995		73.7994	0.29558
	73.8994	-2.504		73.8994	-2.63276		73.8994	0.3171
	73.9994	-2.49843		73.9994	-2.60305		73.9994	0.26772
	74.0994	-2.37076		74.0994	-2.58781		74.0994	0.2591
	74.1994	-2.39267		74.1994	-2.62443		74.1994	0.31781
	74.2994	-2.3649		74.2994	-2.66114		74.2994	0.34586
	74.3994	-2.40781		74.3994	-2.68162		74.3994	0.35053
	74.4994	-2.47738		74.4994	-2.66386		74.4994	0.34672
	74.5994	-2.53543		74.5994	-2.60733		74.5994	0.36058
	74.6994	-2.49633		74.6994	-2.62052		74.6994	0.35148
	74.7994	-2.53243		74.7994	-2.62933		74.7994	0.32438
	74.8994	-2.4901		74.8994	-2.57638		74.8994	0.28472
	74.9994	-2.4841		74.9994	-2.5639		74.9994	0.29738
	75.0994	-2.47038		75.0994	-2.57767		75.0994	0.23591
	75.1994	-2.45576		75.1994	-2.57571		75.1994	0.26234
	75.2994	-2.46786		75.2994	-2.69648		75.2994	0.3131
	75.3994	-2.53548		75.3994	-2.74271		75.3994	0.30172
	75.4994	-2.5351		75.4994	-2.71429		75.4994	0.30015
	75.5994	-2.60048		75.5994	-2.71405		75.5994	0.36158
	75.6994	-2.58438		75.6994	-2.64838		75.6994	0.31948
	75.7994	-2.51343		75.7994	-2.63729		75.7994	0.33038
	75.8994	-2.47452		75.8994	-2.65405		75.8994	0.35343
	75.9994	-2.38614		75.9994	-2.68952		75.9994	0.37558
	76.0994	-2.37767		76.0994	-2.67724		76.0994	0.39948
	76.1994	-2.45271		76.1994	-2.68814		76.1994	0.44762
	76.2994	-2.54248		76.2994	-2.6911		76.2994	0.42705
	76.3994	-2.56624		76.3994	-2.79419		76.3994	0.34043
	76.4994	-2.55743		76.4994	-2.76133		76.4994	0.25491
	76.5994	-2.5219		76.5994	-2.75833		76.5994	0.2791
	76.6994	-2.51805		76.6994	-2.66962		76.6994	0.31848
	76.7994	-2.57348		76.7994	-2.53914		76.7994	0.38615
	76.8994	-2.63257		76.8994	-2.50738		76.8994	0.405
	76.9994	-2.62124		76.9994	-2.58005		76.9994	0.36172
	77.0994	-2.61424		77.0994	-2.61043		77.0994	0.38681
	77.1994	-2.61195		77.1994	-2.74362		77.1994	0.36058
	77.2994	-2.59667		77.2994	-2.78405		77.2994	0.37391
	77.3994	-2.58962		77.3994	-2.78029		77.3994	0.38434
	77.4994	-2.55757		77.4994	-2.68471		77.4994	0.36181
	77.5994	-2.57319		77.5994	-2.58048		77.5994	0.35767
	77.6994	-2.66129		77.6994	-2.61529		77.6994	0.33991
	77.7994	-2.66771		77.7994	-2.6941		77.7994	0.30358
	77.8994	-2.63795		77.8994	-2.73748		77.8994	0.29391
	77.9994	-2.6331		77.9994	-2.81162		77.9994	0.32329
	78.0994	-2.61962		78.0994	-2.78057		78.0994	0.31743
	78.1994	-2.61252		78.1994	-2.68829		78.1994	0.30191
	78.2994	-2.71762		78.2994	-2.69433		78.2994	0.26538
	78.3994	-2.65086		78.3994	-2.611		78.3994	0.28915
	78.4994	-2.63481		78.4994	-2.56233		78.4994	0.22458
	78.5994	-2.71176		78.5994	-2.52081		78.5994	0.24219
	78.6994	-2.78419		78.6994	-2.5609		78.6994	0.30153
	78.7994	-2.74795		78.7994	-2.55624		78.7994	0.34886
	78.8994	-2.71857		78.8994	-2.60452		78.8994	0.36891
	78.9994	-2.64867		78.9994	-2.62595		78.9994	0.44558
	79.0994	-2.61438		79.0994	-2.64962		79.0994	0.375
	79.1994	-2.53624		79.1994	-2.6469		79.1994	0.29548
	79.2994	-2.51481		79.2994	-2.64629		79.2994	0.3371
	79.3994	-2.50048		79.3994	-2.67467		79.3994	0.31362
	79.4994	-2.5301		79.4994	-2.73643		79.4994	0.29238
	79.5994	-2.63543		79.5994	-2.74395		79.5994	0.32434
	79.6994	-2.66519		79.6994	-2.77114		79.6994	0.6611
	79.7994	-2.617		79.7994	-2.77924		79.7994	0.24608
	79.8993	-2.55695		79.8993	-2.7019		79.8993	-0.53135
	79.9994	-2.55157		79.9994	-2.718		79.9994	-1.57432
	80.0994	-2.59686		80.0994	-2.75052		80.0994	-2.41169
	80.1993	-2.602		80.1993	-2.72952		80.1993	-2.81328
	80.2994	-2.60405		80.2994	-2.76571		80.2994	-2.5071
	80.3993	-2.65005		80.3993	-2.789		80.3993	-2.55957
	80.4993	-2.6169		80.4993	-2.79738		80.4993	-2.55576
	80.5993	-2.59233		80.5993	-2.83433		80.5993	-2.66314
	80.6993	-2.6429		80.6993	-2.83405		80.6993	-2.68652
	80.7993	-2.65186		80.7993	-2.81629		80.7993	-2.69719
	80.8993	-2.64005		80.8993	-2.80895		80.8993	-2.7041
	80.9993	-2.65652		80.9993	-2.77076		80.9993	-2.72157
	81.0993	-2.67		81.0993	-2.79152		81.0993	-2.60295
	81.1993	-2.64095		81.1993	-2.79371		81.1993	-2.57376
	81.2993	-2.64352		81.2993	-2.844		81.2993	-2.55886
	81.3993	-2.6311		81.3993	-2.87829		81.3993	-2.5941
	81.4993	-2.55352		81.4993	-2.92657		81.4993	-2.62233
	81.5993	-2.54129		81.5993	-2.86381		81.5993	-2.68424
	81.6993	-2.57214		81.6993	-2.83052		81.6993	-2.62219
	81.7993	-2.5841		81.7993	-2.81586		81.7993	-2.56514
	81.8993	-2.58595		81.8993	-2.8511		81.8993	-2.48752
	81.9993	-2.59071		81.9993	-2.86595		81.9993	-2.45762
	82.0993	-2.61948		82.0993	-2.93929		82.0993	-2.46524
	82.1993	-2.63343		82.1993	-2.90786		82.1993	-2.49705
	82.2993	-2.64757		82.2993	-2.89795		82.2993	-2.53476
	82.3993	-2.68581		82.3993	-2.91229		82.3993	-2.52248
	82.4993	-2.62757		82.4993	-2.90948		82.4993	-2.52986
	82.5993	-2.59938		82.5993	-2.95605		82.5993	-2.52238
	82.6993	-2.6309		82.6993	-2.99157		82.6993	-2.52024
	82.7993	-2.53281		82.7993	-3.02438		82.7993	-2.50114
	82.8993	-2.53781		82.8993	-3.08405		82.8993	-2.50095
	82.9993	-2.55705		82.9993	-3.07852		82.9993	-2.46219
	83.0993	-2.49076		83.0993	-3.06333		83.0993	-2.50386
	83.1993	-2.4339		83.1993	-3.00324		83.1993	-2.48081
	83.2993	-2.4619		83.2993	-2.88019		83.2993	-2.43433
	83.3993	-2.44148		83.3993	-2.78071		83.3993	-2.46243
	83.4993	-2.5049		83.4993	-2.76443		83.4993	-2.50686
	83.5993	-2.54352		83.5993	-2.79419		83.5993	-2.48529
	83.6993	-2.56195		83.6993	-2.86252		83.6993	-2.55643
	83.7993	-2.44162		83.7993	-2.94238		83.7993	-2.50638
	83.8993	-2.40043		83.8993	-3.01462		83.8993	-2.4251
	83.9993	-2.33076		83.9993	-3.04005		83.9993	-2.44419
	84.0993	-2.41595		84.0993	-3.06024		84.0993	-2.49824
	84.1993	-2.51933		84.1993	-3.0521		84.1993	-2.453
	84.2993	-2.55481		84.2993	-2.99324		84.2993	-2.51519
	84.3993	-2.51086		84.3993	-2.93771		84.3993	-2.49
	84.4993	-2.51214		84.4993	-2.94548		84.4993	-2.51729
	84.5993	-2.4361		84.5993	-2.9311		84.5993	-2.535
	84.6993	-2.47648		84.6993	-2.93		84.6993	-2.56233
	84.7993	-2.52329		84.7993	-2.92814		84.7993	-2.57662
	84.8993	-2.43581		84.8993	-2.98014		84.8993	-2.61352
	84.9993	-2.4519		84.9993	-2.98176		84.9993	-2.61795
	85.0993	-2.47471		85.0993	-2.95333		85.0993	-2.66157
	85.1993	-2.51476		85.1993	-2.96052		85.1993	-2.64433
	85.2993	-2.5639		85.2993	-2.86005		85.2993	-2.5729
	85.3993	-2.58048		85.3993	-2.77552		85.3993	-2.58305
	85.4993	-2.50338		85.4993	-2.73738		85.4993	-2.5921
	85.5993	-2.52533		85.5993	-2.71443		85.5993	-2.59719
	85.6993	-2.49705		85.6993	-2.68462		85.6993	-2.66733
	85.7993	-2.49705		85.7993	-2.83081		85.7993	-2.67133
	85.8993	-2.49548		85.8993	-2.84533		85.8993	-2.59414
	85.9993	-2.49652		85.9993	-2.86643		85.9993	-2.5791
	86.0993	-2.52233		86.0993	-2.81052		86.0993	-2.5381
	86.1993	-2.62095		86.1993	-2.77652		86.1993	-2.51376
	86.2993	-2.61657		86.2993	-2.77824		86.2993	-2.5439
	86.3992	-2.5609		86.3992	-2.87567		86.3992	-2.52
	86.4993	-2.47595		86.4993	-2.85914		86.4993	-2.5301
	86.5992	-2.46067		86.5992	-2.88381		86.5992	-2.5389
	86.6993	-2.48643		86.6993	-2.85119		86.6993	-2.52129
	86.7993	-2.50248		86.7993	-2.79395		86.7993	-2.52038
	86.8992	-2.48		86.8992	-2.81395		86.8992	-2.44633
	86.9992	-2.50505		86.9992	-2.84995		86.9992	-2.39833
	87.0992	-2.42438		87.0992	-2.805		87.0992	-2.44419
	87.1992	-2.43319		87.1992	-2.80995		87.1992	-2.45029
	87.2992	-2.47276		87.2992	-2.84538		87.2992	-2.48905
	87.3992	-2.487		87.3992	-2.818		87.3992	-2.53052
	87.4992	-2.5291		87.4992	-2.80186		87.4992	-2.57086
	87.5992	-2.67743		87.5992	-2.77324		87.5992	-2.6119
	87.6992	-2.67781		87.6992	-2.76014		87.6992	-2.56471
	87.7992	-2.67276		87.7992	-2.74238		87.7992	-2.51433
	87.8992	-2.68133		87.8992	-2.76595		87.8992	-2.50219
	87.9992	-2.60105		87.9992	-2.70381		87.9992	-2.47914
	88.0992	-2.47833		88.0992	-2.64233		88.0992	-2.56514
	88.1992	-2.42976		88.1992	-2.62695		88.1992	-2.59162
	88.2992	-2.43814		88.2992	-2.62248		88.2992	-2.6029
	88.3992	-2.43738		88.3992	-2.62281		88.3992	-2.63333
	88.4992	-2.57095		88.4992	-2.61157		88.4992	-2.65481
	88.5992	-2.5889		88.5992	-2.59738		88.5992	-2.66386
	88.6992	-2.51938		88.6992	-2.61962		88.6992	-2.64543
	88.7992	-2.39981		88.7992	-2.64076		88.7992	-2.609
	88.8992	-2.38386		88.8992	-2.67681		88.8992	-2.59152
	88.9992	-2.35048		88.9992	-2.70586		88.9992	-2.508
	89.0992	-2.38843		89.0992	-2.72957		89.0992	-2.48567
	89.1992	-2.42052		89.1992	-2.65424		89.1992	-2.49605
	89.2992	-2.48986		89.2992	-2.60333		89.2992	-2.53152
	89.3992	-2.45795		89.3992	-2.53819		89.3992	-2.55233
	89.4992	-2.43738		89.4992	-2.48514		89.4992	-2.53476
	89.5992	-2.37586		89.5992	-2.46681		89.5992	-2.50086
	89.6992	-2.33014		89.6992	-2.51176		89.6992	-2.55571
	89.7992	-2.30229		89.7992	-2.52333		89.7992	-2.53067
	89.8992	-2.41167		89.8992	-2.60448		89.8992	-2.55929
	89.9992	-2.44129		89.9992	-2.686		89.9992	-2.54876
	90.0992	-2.42871		90.0992	-2.71581		90.0992	-2.52219
	90.1992	-2.41081		90.1992	-2.72681		90.1992	-2.50005
	90.2992	-2.39		90.2992	-2.73733		90.2992	-2.48967
	90.3992	-2.378		90.3992	-2.74271		90.3992	-2.4779
	90.4992	-2.43152		90.4992	-2.72738		90.4992	-2.50614
	90.5992	-2.49838		90.5992	-2.75143		90.5992	-2.52762
	90.6992	-2.47043		90.6992	-2.74176		90.6992	-2.52924
	90.7992	-2.4571		90.7992	-2.68619		90.7992	-2.54205
	90.8992	-2.4111		90.8992	-2.61962		90.8992	-2.52248
	90.9992	-2.43067		90.9992	-2.56529		90.9992	-2.50224
	91.0992	-2.46248		91.0992	-2.58919		91.0992	-2.51167
	91.1992	-2.53067		91.1992	-2.65829		91.1992	-2.48886
	91.2992	-2.55019		91.2992	-2.70614		91.2992	-2.42667
	91.3992	-2.58024		91.3992	-2.74048		91.3992	-2.4509
	91.4992	-2.54924		91.4992	-2.68852		91.4992	-2.46595
	91.5992	-2.51133		91.5992	-2.60486		91.5992	-2.45029
	91.6992	-2.49562		91.6992	-2.64095		91.6992	-2.47252
	91.7992	-2.40352		91.7992	-2.62929		91.7992	-2.49871
	91.8992	-2.4021		91.8992	-2.61548		91.8992	-2.52167
	91.9992	-2.451		91.9992	-2.65938		91.9992	-2.56586
	92.0992	-2.48852		92.0992	-2.57562		92.0992	-2.55681
	92.1992	-2.58743		92.1992	-2.48638		92.1992	-2.53705
	92.2992	-2.59019		92.2992	-2.51486		92.2992	-2.5091
	92.3992	-2.49176		92.3992	-2.5469		92.3992	-2.46895
	92.4992	-2.47076		92.4992	-2.66352		92.4992	-2.50848
	92.5992	-2.43714		92.5992	-2.71252		92.5992	-2.4951
	92.6992	-2.41662		92.6992	-2.70419		92.6992	-2.4891
	92.7992	-2.50414		92.7992	-2.63748		92.7992	-2.47467
	92.8992	-2.44805		92.8992	-2.62814		92.8992	-2.51271
	92.9992	-2.46386		92.9992	-2.62581		92.9992	-2.52233
	93.0991	-2.44571		93.0991	-2.70029		93.0991	-2.55838
	93.1992	-2.42157		93.1992	-2.67062		93.1992	-2.48786
	93.2991	-2.40857		93.2991	-2.75133		93.2991	-2.48919
	93.3992	-2.45481		93.3992	-2.72967		93.3992	-2.48886
	93.4992	-2.45767		93.4992	-2.75219		93.4992	-2.53662
	93.5991	-2.47867		93.5991	-2.73938		93.5991	-2.58605
	93.6991	-2.40138		93.6991	-2.73667		93.6991	-2.54376
	93.7991	-2.38029		93.7991	-2.67533		93.7991	-2.4479
	93.8991	-2.35733		93.8991	-2.70519		93.8991	-2.46195
	93.9991	-2.32576		93.9991	-2.65971		93.9991	-2.48333
	94.0991	-2.35724		94.0991	-2.60457		94.0991	-2.544
	94.1991	-2.36538		94.1991	-2.5289		94.1991	-2.583
	94.2991	-2.38581		94.2991	-2.52386		94.2991	-2.48748
	94.3991	-2.39957		94.3991	-2.52629		94.3991	-2.45619
	94.4991	-2.4241		94.4991	-2.56105		94.4991	-2.47862
	94.5991	-2.38414		94.5991	-2.55		94.5991	-2.49038
	94.6991	-2.37629		94.6991	-2.52548		94.6991	-2.4779
	94.7991	-2.372		94.7991	-2.54243		94.7991	-2.49762
	94.8991	-2.34429		94.8991	-2.56943		94.8991	-2.47162
	94.9991	-2.32752		94.9991	-2.59548		94.9991	-2.48719
	95.0991	-2.37476		95.0991	-2.5429		95.0991	-2.53724
	95.1991	-2.34233		95.1991	-2.50095		95.1991	-2.5249
	95.2991	-2.36781		95.2991	-2.42724		95.2991	-2.47943
	95.3991	-2.39871		95.3991	-2.46357		95.3991	-2.51871
	95.4991	-2.34457		95.4991	-2.44895		95.4991	-2.53957
	95.5991	-2.35757		95.5991	-2.43781		95.5991	-2.57471
	95.6991	-2.38171		95.6991	-2.46086		95.6991	-2.60257
	95.7991	-2.37495		95.7991	-2.54376		95.7991	-2.60048
	95.8991	-2.4599		95.8991	-2.55848		95.8991	-2.57505
	95.9991	-2.51986		95.9991	-2.60143		95.9991	-2.49629
	96.0991	-2.52471		96.0991	-2.58719		96.0991	-2.44376
	96.1991	-2.4809		96.1991	-2.60167		96.1991	-2.43505
	96.2991	-2.42438		96.2991	-2.60243		96.2991	-2.50124
	96.3991	-2.39119		96.3991	-2.54948		96.3991	-2.57962
	96.4991	-2.3859		96.4991	-2.52457		96.4991	-2.63
	96.5991	-2.39243		96.5991	-2.48181		96.5991	-2.55219
	96.6991	-2.41814		96.6991	-2.46019		96.6991	-2.47638
	96.7991	-2.427		96.7991	-2.50814		96.7991	-2.43605
	96.8991	-2.45		96.8991	-2.56329		96.8991	-2.44133
	96.9991	-2.41419		96.9991	-2.52605		96.9991	-2.42367
	97.0991	-2.40333		97.0991	-2.54433		97.0991	-2.47048
	97.1991	-2.3489		97.1991	-2.56814		97.1991	-2.45957
	97.2991	-2.42243		97.2991	-2.57729		97.2991	-2.46376
	97.3991	-2.4299		97.3991	-2.56805		97.3991	-2.49305
	97.4991	-2.457		97.4991	-2.61229		97.4991	-2.45381
	97.5991	-2.42381		97.5991	-2.57505		97.5991	-2.46695
	97.6991	-2.39171		97.6991	-2.57738		97.6991	-2.46443
	97.7991	-2.39667		97.7991	-2.63448		97.7991	-2.45781
	97.8991	-2.41743		97.8991	-2.64824		97.8991	-2.45652
	97.9991	-2.35062		97.9991	-2.60619		97.9991	-2.50652
	98.0991	-2.37533		98.0991	-2.57048		98.0991	-2.55529
	98.1991	-2.38319		98.1991	-2.46029		98.1991	-2.61262
	98.2991	-2.40038		98.2991	-2.44029		98.2991	-2.61357
	98.3991	-2.51429		98.3991	-2.46076		98.3991	-2.55519
	98.4991	-2.4889		98.4991	-2.5011		98.4991	-2.46338
	98.5991	-2.43243		98.5991	-2.50967		98.5991	-2.42962
	98.6991	-2.41429		98.6991	-2.51438		98.6991	-2.451
	98.7991	-2.37505		98.7991	-2.46871		98.7991	-2.48757
	98.8991	-2.42814		98.8991	-2.482		98.8991	-2.51238
	98.9991	-2.47419		98.9991	-2.51438		98.9991	-2.52829
	99.0991	-2.4941		99.0991	-2.54005		99.0991	-2.48781
	99.1991	-2.44505		99.1991	-2.48476		99.1991	-2.41329
	99.2991	-2.41581		99.2991	-2.43038		99.2991	-2.40462
	99.3991	-2.37819		99.3991	-2.37976		99.3991	-2.45005
	99.499	-2.40552		99.499	-2.2949		99.499	-2.46486
	99.5991	-2.41152		99.5991	-2.34267		99.5991	-2.532
	99.699	-2.64254		99.699	-2.63111		99.699	-2.80182
	99.799	-2.27654		99.799	-2.27821		99.799	-2.39068
	99.8991	-1.59659		99.8991	-1.56265		99.8991	-1.62689
	99.999	-0.74556		99.999	-0.72378		99.999	-0.73587
	100.099	-0.02861		100.099	0.06102		100.099	0.08345
	100.199	0.30305		100.199	0.47039		100.199	0.44772
	100.299	0.10104		100.299	0.27276		100.299	0.19614
	100.399	0.05504		100.399	0.26381		100.399	0.22986
	100.499	-0.02377		100.499	0.23095		100.499	0.20886
	100.599	-0.00973		100.599	0.14757		100.599	0.16043
	100.699	-0.05906		100.699	0.11976		100.699	0.22728
	100.799	-0.12511		100.799	0.13604		100.799	0.22186
	100.899	-0.07801		100.899	0.11819		100.899	0.22824
	100.999	-0.05839		100.999	0.07776		100.999	0.28443
	101.099	-0.0282		101.099	0.08524		101.099	0.323
	101.199	0.03156		101.199	-0.02515		101.199	0.17728
	101.299	0.02323		101.299	0.000378066		101.299	0.20443
	101.399	-0.04863		101.399	0.04504		101.399	0.18038
	101.499	-0.07653		101.499	0.06728		101.499	0.17381
	101.599	-0.0962		101.599	0.10295		101.599	0.17548
	101.699	-0.10549		101.699	0.14904		101.699	0.26338
	101.799	-0.1352		101.799	0.04066		101.799	0.19548
	101.899	-0.10111		101.899	0.04681		101.899	0.20819
	101.999	-0.07787		101.999	0.13214		101.999	0.20424
	102.099	-0.06568		102.099	0.22014		102.099	0.27271
	102.199	-0.00577		102.199	0.23524		102.199	0.24105
	102.299	-0.01901		102.299	0.24924		102.299	0.27457
	102.399	-0.0192		102.399	0.20262		102.399	0.2909
	102.499	-0.0142		102.499	0.121		102.499	0.28452
	102.599	0.04618		102.599	0.08709		102.599	0.23719
	102.699	0.07689		102.699	0.09866		102.699	0.20281
	102.799	0.08161		102.799	0.08657		102.799	0.13548
	102.899	0.05885		102.899	0.11752		102.899	0.10257
	102.999	0.06847		102.999	0.13947		102.999	0.08043
	103.099	-0.00368		103.099	0.11014		103.099	0.18481
	103.199	-0.03253		103.199	0.03319		103.199	0.21343
	103.299	-0.06492		103.299	0.06052		103.299	0.21467
	103.399	-0.12287		103.399	0.08871		103.399	0.22676
	103.499	-0.11139		103.499	0.08819		103.499	0.16333
	103.599	-0.07253		103.599	0.06881		103.599	0.13319
	103.699	-0.03453		103.699	0.05262		103.699	0.17009
	103.799	-0.00887		103.799	0.05524		103.799	0.19548
	103.899	0.01694		103.899	0.13924		103.899	0.14467
	103.999	0.05356		103.999	0.16538		103.999	0.15838
	104.099	0.05789		104.099	0.21762		104.099	0.15224
	104.199	0.02004		104.199	0.17981		104.199	0.18009
	104.299	0.01751		104.299	0.09324		104.299	0.19576
	104.399	-0.01868		104.399	0.06952		104.399	0.20009
	104.499	-0.03596		104.499	0.04733		104.499	0.11433
	104.599	-0.01834		104.599	0.00128		104.599	0.11881
	104.699	0.01804		104.699	0.06385		104.699	0.142
	104.799	-0.0402		104.799	0.07271		104.799	0.18195
	104.899	-0.00249		104.899	0.04152		104.899	0.23971
	104.999	-0.01668		104.999	0.02662		104.999	0.22033
	105.099	-0.00534		105.099	0.01814		105.099	0.18981
	105.199	0.000941334		105.199	-0.02934		105.199	0.12319
	105.299	0.03994		105.299	-0.0341		105.299	0.09809
	105.399	-0.05439		105.399	-0.03776		105.399	0.12767
	105.499	-0.05263		105.499	-0.017		105.499	0.1559
	105.599	-0.10958		105.599	0.02838		105.599	0.15105
	105.699	-0.14415		105.699	0.03219		105.699	0.13124
	105.799	-0.09873		105.799	0.01647		105.799	0.13157
	105.899	-0.09177		105.899	0.01043		105.899	0.13976
	105.999	-0.07887		105.999	0.02509		105.999	0.10338
	106.099	-0.00582		106.099	0.04466		106.099	0.10905
	106.199	-0.02006		106.199	0.11709		106.199	0.15309
	106.299	-0.07473		106.299	0.11238		106.299	0.18128
	106.399	-0.06944		106.399	0.037		106.399	0.27405
	106.499	-0.15668		106.499	-0.00557		106.499	0.26152
	106.599	-0.13768		106.599	-0.06738		106.599	0.20067
	106.699	-0.10363		106.699	-0.09234		106.699	0.205
	106.799	-0.05177		106.799	-0.03557		106.799	0.21028
	106.899	-0.05911		106.899	-0.0131		106.899	0.21838
	106.999	-0.05063		106.999	-0.02476		106.999	0.22319
	107.099	-0.11501		107.099	0.00904		107.099	0.20167
	107.199	-0.13892		107.199	0.07395		107.199	0.223
	107.299	-0.11573		107.299	0.08814		107.299	0.2159
	107.399	-0.09439		107.399	0.10457		107.399	0.18362
	107.499	-0.09239		107.499	0.06485		107.499	0.10871
	107.599	-0.10311		107.599	-0.03667		107.599	0.06843
	107.699	-0.0883		107.699	-0.04553		107.699	0.10424
	107.799	-0.09115		107.799	0.01419		107.799	0.16814
	107.899	-0.06173		107.899	0.03471		107.899	0.14119
	107.999	-0.08011		107.999	0.06328		107.999	0.12448
	108.099	-0.03987		108.099	0.04471		108.099	0.08609
	108.199	-0.07634		108.199	0.00952		108.199	0.10281
	108.299	-0.09192		108.299	0.08519		108.299	0.08248
	108.399	-0.17415		108.399	0.08247		108.399	0.11005
	108.499	-0.18515		108.499	0.08681		108.499	0.05895
	108.599	-0.14163		108.599	0.02538		108.599	0.07771
	108.699	-0.03087		108.699	-0.03776		108.699	0.01414
	108.799	0.0447		108.799	-0.01719		108.799	0.01767
	108.899	-0.00501		108.899	0.03809		108.899	0.02133
	108.999	-0.08487		108.999	0.06562		108.999	0.02171
	109.099	-0.11087		109.099	0.11619		109.099	0.04428
	109.199	-0.03568		109.199	0.10828		109.199	0.15595
	109.299	-0.02206		109.299	0.07371		109.299	0.13457
	109.399	0.02166		109.399	0.01371		109.399	0.14833
	109.499	8.4191e-05		109.499	-0.04238		109.499	0.23733
	109.599	-0.05096		109.599	-0.05738		109.599	0.165
	109.699	-0.06282		109.699	-0.01686		109.699	0.14381
	109.799	0.01418		109.799	-0.02524		109.799	0.19276
	109.899	0.03194		109.899	-0.04219		109.899	0.20895
	109.999	0.04037		109.999	-0.11624		109.999	0.22386
	110.099	0.0217		110.099	-0.14462		110.099	0.29295
	110.199	-0.05139		110.199	-0.09796		110.199	0.23895
	110.299	-0.03534		110.299	-0.02753		110.299	0.19062
	110.399	-0.01082		110.399	-0.00362		110.399	0.13338
	110.499	-5.86661e-05		110.499	0.041		110.499	0.04271
	110.599	-0.01177		110.599	0.00119		110.599	0.03043
	110.699	-0.00211		110.699	-0.04105		110.699	0.02181
	110.799	-0.0053		110.799	-0.06886		110.799	0.049
	110.899	-0.01087		110.899	-0.09624		110.899	0.01219
	110.999	0.00823		110.999	-0.12762		110.999	-0.03252
	111.099	-0.02149		111.099	-0.11248		111.099	-0.0491
	111.199	-0.03206		111.199	-0.10224		111.199	-0.01991
	111.299	-0.00673		111.299	-0.11543		111.299	-0.00433
	111.399	-0.01144		111.399	-0.141		111.399	0.027
	111.499	-0.03477		111.499	-0.12072		111.499	-0.01538
	111.599	-0.01587		111.599	-0.11253		111.599	-0.03695
	111.699	-0.01149		111.699	-0.15015		111.699	-0.03138
	111.799	0.02694		111.799	-0.14824		111.799	0.00257
	111.899	0.01732		111.899	-0.0951		111.899	0.00743
	111.999	0.03061		111.999	-0.06343		111.999	-0.00124
	112.099	0.03161		112.099	0.05428		112.099	0.00548
	112.199	0.00923		112.199	0.0979		112.199	-0.02986
	112.299	0.00637		112.299	-0.00129		112.299	0.00348
	112.399	-0.01158		112.399	0.01595		112.399	0.01224
	112.499	-0.03911		112.499	0.06152		112.499	0.02352
	112.599	0.01556		112.599	0.04766		112.599	0.03857
	112.699	0.01394		112.699	0.11609		112.699	0.05805
	112.799	0.03118		112.799	0.0789		112.799	0.05448
	112.899	0.04713		112.899	-0.02396		112.899	0.05833
	112.999	-0.07134		112.999	-0.07196		112.999	0.03271
	113.099	-0.10125		113.099	-0.13991		113.099	0.034
	113.199	-0.06834		113.199	-0.13443		113.199	0.07248
	113.299	-0.11349		113.299	-0.04296		113.299	0.09905
	113.399	-0.11811		113.399	0.03743		113.399	0.16367
	113.499	-0.14553		113.499	0.08538		113.499	0.14448
	113.599	-0.2172		113.599	0.10676		113.599	0.14662
	113.699	-0.13444		113.699	0.07062		113.699	0.15643
	113.799	-0.07277		113.799	0.02724		113.799	0.16838
	113.899	-0.02811		113.899	-0.01919		113.899	0.19405
	113.999	-0.01573		113.999	-0.09243		113.999	0.24386
	114.099	-0.07244		114.099	-0.11448		114.099	0.19838
	114.199	-0.07734		114.199	-0.05629		114.199	0.22743
	114.299	-0.06539		114.299	-0.04538		114.299	0.28019
	114.399	-0.10811		114.399	-0.026		114.399	0.22319
	114.499	-0.05249		114.499	0.0329		114.499	0.21886
	114.599	-0.05058		114.599	0.02319		114.599	0.19295
	114.699	-0.0393		114.699	0.02043		114.699	0.17414
	114.799	-0.02768		114.799	0.01471		114.799	0.20186
	114.899	-0.04358		114.899	-0.081		114.899	0.17333
	114.999	-0.08558		114.999	-0.06448		114.999	0.15305
	115.099	-0.10411		115.099	-0.01943		115.099	0.14362
	115.199	-0.07034		115.199	-0.01329		115.199	0.16948
	115.299	-0.00439		115.299	-0.021		115.299	0.18833
	115.399	0.000798477		115.399	-0.01072		115.399	0.19614
	115.499	-0.00315		115.499	-0.02967		115.499	0.13124
	115.599	-0.05939		115.599	-0.05738		115.599	0.14224
	115.699	-0.14058		115.699	-0.08138		115.699	0.12662
	115.799	-0.11163		115.799	-0.15329		115.799	0.16409
	115.899	-0.06977		115.899	-0.18138		115.899	0.08462
	115.999	-0.00963		115.999	-0.17324		115.999	0.07643
	116.099	0.0258		116.099	-0.13753		116.099	0.056
	116.199	0.01837		116.199	-0.13067		116.199	0.04224
	116.299	0.000512762		116.299	-0.07272		116.299	0.12162
	116.399	-0.05049		116.399	-0.10162		116.399	0.19381
	116.499	-0.0682		116.499	-0.05486		116.499	0.09262
	116.599	-0.03101		116.599	-0.05305		116.599	0.04505
	116.699	0.02175		116.699	-0.0421		116.699	0.06795
	116.799	0.09442		116.799	-0.08086		116.799	0.03581
	116.899	0.12751		116.899	-0.08719		116.899	0.12805
	116.999	0.08032		116.999	-0.07648		116.999	0.24671
	117.099	0.06247		117.099	-0.06686		117.099	0.17886
	117.199	0.02647		117.199	-0.03462		117.199	0.12886
	117.299	-0.00182		117.299	0.02114		117.299	0.13548
	117.399	-0.02168		117.399	-0.00272		117.399	0.06043
	117.499	-0.05611		117.499	-0.01191		117.499	0.06476
	117.599	-0.08934		117.599	0.02381		117.599	0.11371
	117.699	-0.0803		117.699	0.00133		117.699	0.09543
	117.799	-0.06539		117.799	-0.01072		117.799	0.12133
	117.899	-0.02639		117.899	-0.04834		117.899	0.13119
	117.999	-0.00744		117.999	-0.08681		117.999	0.1029
	118.099	0.02394		118.099	-0.16276		118.099	0.11324
	118.199	0.03108		118.199	-0.14124		118.199	0.09452
	118.299	-0.02096		118.299	-0.1031		118.299	0.03495
	118.399	-0.06839		118.399	-0.05476		118.399	0.06752
	118.499	-0.13049		118.499	-0.00224		118.499	0.043
	118.599	-0.19211		118.599	0.10004		118.599	0.00395
	118.699	-0.18963		118.699	0.13314		118.699	0.03705
	118.799	-0.17492		118.799	0.12528		118.799	0.06309
	118.899	-0.12044		118.899	0.02971		118.899	-0.03067
	118.999	-0.07106		118.999	-0.03476		118.999	-0.05833
	119.099	-0.06734		119.099	-0.04367		119.099	-0.024
	119.199	-0.09615		119.199	-0.02891		119.199	-0.02229
	119.299	-0.10615		119.299	0.03876		119.299	-0.01248
	119.399	-0.10063		119.399	0.06747		119.399	0.00457
	119.499	-0.08049		119.499	0.03714		119.499	-0.03376
	119.599	-0.13592		119.599	0.0349		119.599	-0.04091
	119.699	-0.21053		119.699	0.02966		119.699	0.03881
	119.799	-0.24358		119.799	-0.01429		119.799	0.07738
	119.899	-0.18153		119.899	-0.01453		119.899	0.069
	119.999	-0.11296		119.999	-0.01162		119.999	0.02157
	120.099	-0.12806		120.099	-0.02134		120.099	-0.03119
	120.199	-0.08996		120.199	0.00638		120.199	-0.03062
	120.299	-0.10006		120.299	-0.02015		120.299	-0.0261
	120.399	-0.10368		120.399	-0.00886		120.399	0.02257
	120.499	-0.13553		120.499	-0.08038		120.499	0.05119
	120.599	-0.17777		120.599	-0.09462		120.599	0.00543
	120.699	-0.25268		120.699	-0.10124		120.699	-0.00643
	120.799	-0.20168		120.799	-0.08891		120.799	0.00595
	120.899	-0.14144		120.899	-0.14729		120.899	-0.01072
	120.999	-0.08773		120.999	-0.10624		120.999	0.00828
	121.099	-0.10525		121.099	-0.11172		121.099	0.01424
	121.199	-0.05182		121.199	-0.11767		121.199	-0.01624
	121.299	-0.07025		121.299	-0.07319		121.299	-0.01072
	121.399	-0.06353		121.399	-0.06634		121.399	0.02795
	121.499	-0.07944		121.499	-0.14205		121.499	0.05909
	121.599	-0.09677		121.599	-0.15086		121.599	0.03733
	121.699	-0.09344		121.699	-0.09105		121.699	0.04776
	121.799	-0.06982		121.799	-0.06953		121.799	0.03176
	121.899	-0.04987		121.899	-0.05657		121.899	-0.03072
	121.999	-0.04906		121.999	-0.05676		121.999	0.01828
	122.099	-0.04782		122.099	-0.04738		122.099	0.00519
	122.199	-0.13934		122.199	-0.09591		122.199	-0.03329
	122.299	-0.17906		122.299	-0.04262		122.299	0.00662
	122.399	-0.17792		122.399	0.01128		122.399	-0.02991
	122.499	-0.09653		122.499	-0.01886		122.499	-0.04967
	122.599	-0.09792		122.599	-0.04786		122.599	-0.06124
	122.699	-0.04339		122.699	-0.04338		122.699	-0.07648
	122.799	-0.1092		122.799	-0.13467		122.799	-0.06419
	122.899	-0.09877		122.899	-0.12048		122.899	-0.06829
	122.999	-0.0922		122.999	-0.09186		122.999	-0.085
	123.099	0.01194		123.099	-0.03072		123.099	-0.05833
	123.199	-0.05187		123.199	-0.05215		123.199	-0.09576
	123.299	-0.12287		123.299	-0.057		123.299	-0.03672
	123.399	-0.16944		123.399	-0.09086		123.399	-0.00729
	123.499	-0.1422		123.499	-0.06267		123.499	-0.02624
	123.599	-0.15225		123.599	-0.11438		123.599	0.000761013
	123.699	-0.04468		123.699	-0.11372		123.699	0.00838
	123.799	0.00675		123.799	-0.12448		123.799	-0.04157
	123.899	-0.03387		123.899	-0.1311		123.899	-0.00972
	123.999	-0.04577		123.999	-0.1351		123.999	-0.02524
	124.099	-0.01934		124.099	-0.07134		124.099	-0.00391
	124.199	-0.04125		124.199	-0.10776		124.199	0.01795
	124.299	0.000274667		124.299	-0.10957		124.299	0.03438
	124.399	0.06261		124.399	-0.08276		124.399	-0.00738
	124.499	0.04289		124.499	-0.13448		124.499	-0.01981
	124.599	0.01156		124.599	-0.18062		124.599	-0.00438
	124.699	-0.01039		124.699	-0.18857		124.699	0.04328
	124.799	-0.03387		124.799	-0.20972		124.799	0.0669
	124.899	-0.03934		124.899	-0.17419		124.899	0.06009
	124.999	-0.05611		124.999	-0.19157		124.999	0.00314
	125.099	-0.04792		125.099	-0.22581		125.099	-0.05348
	125.199	-0.02806		125.199	-0.18872		125.199	-0.04724
	125.299	0.01527		125.299	-0.17291		125.299	0.00333
	125.399	0.07327		125.399	-0.16386		125.399	0.000237203
	125.499	0.07366		125.499	-0.11191		125.499	0.04967
	125.599	0.03285		125.599	-0.16115		125.599	0.03748
	125.699	0.0217		125.699	-0.23557		125.699	0.01552
	125.799	0.01632		125.799	-0.21719		125.799	-0.04019
	125.899	-0.01039		125.899	-0.21176		125.899	0.04128
	125.999	0.02537		125.999	-0.19586		125.999	0.04348
	126.099	0.04894		126.099	-0.12657		126.099	0.16319
	126.199	0.03785		126.199	-0.08086		126.199	0.20038
	126.299	0.02632		126.299	-0.07267		126.299	0.18676
	126.399	0.01675		126.399	-0.01296		126.399	0.12824
	126.499	-0.01068		126.499	-0.05176		126.499	0.10795
	126.599	0.07218		126.599	-0.05119		126.599	0.08814
	126.699	0.05685		126.699	-0.07405		126.699	0.14257
	126.799	0.06956		126.799	-0.11415		126.799	0.1279
	126.899	0.06894		126.899	-0.131		126.899	0.1519
	126.999	0.11275		126.999	-0.16919		126.999	0.09995
	127.099	0.12418		127.099	-0.18486		127.099	0.01167
	127.199	0.2027		127.199	-0.14429		127.199	-0.0081
	127.299	0.04375		127.299	-0.07315		127.299	0.02943
	127.399	0.03161		127.399	0.000378066		127.399	-0.00162
	127.499	-0.000915809		127.499	0.01776		127.499	0.05995
	127.599	-0.00463		127.599	0.000568543		127.599	0.04
	127.699	-0.02292		127.699	-0.01167		127.699	-0.02672
	127.799	0.03327		127.799	-0.03791		127.799	-0.03857
	127.899	-0.03901		127.899	-0.04219		127.899	-0.05272
	127.999	-0.01077		127.999	-0.077		127.999	-0.06819
	128.099	-0.06839		128.099	-0.17381		128.099	-0.04438
	128.199	-0.02782		128.199	-0.16162		128.199	-0.03343
	128.299	-0.02549		128.299	-0.14567		128.299	-0.04214
	128.399	-0.03968		128.399	-0.0831		128.399	-0.00948
	128.499	-0.01634		128.499	-0.06319		128.499	-0.01043
	128.599	0.02575		128.599	-0.08024		128.599	-0.012
	128.699	-1.10471e-05		128.699	-0.08286		128.699	-0.05986
	128.799	0.07289		128.799	-0.06438		128.799	-0.08891
	128.899	0.1088		128.899	-0.10424		128.899	-0.09914
	128.999	0.11932		128.999	-0.133		128.999	-0.01867
	129.099	0.11989		129.099	-0.17257		129.099	0.01014
	129.199	0.16089		129.199	-0.14415		129.199	-0.03595
	129.299	0.11242		129.299	-0.05572		129.299	-0.07743
	129.399	0.08642		129.399	0.02266		129.399	-0.11138
	129.499	0.0448		129.499	-0.01219		129.499	-0.17819
	129.599	0.04604		129.599	0.00662		129.599	-0.10638
	129.699	-0.03611		129.699	-0.10748		129.699	-0.12872
	129.799	-0.01306		129.799	-0.17115		129.799	-0.16095
	129.899	0.02527		129.899	-0.22281		129.899	-0.13162
	129.999	0.05489		129.999	-0.18219		129.999	-0.09019
	130.099	0.11337		130.099	-0.12615		130.099	-0.11743
	130.199	0.19247		130.199	-0.00686		130.199	-0.11081
	130.299	0.17727		130.299	-0.02767		130.299	-0.13438
	130.399	0.22947		130.399	-0.04134		130.399	-0.11938
	130.499	0.2677		130.499	-0.03662		130.499	-0.155
	130.599	0.26227		130.599	-0.00853		130.599	-0.13876
	130.699	0.25718		130.699	-0.01881		130.699	-0.15
	130.799	0.23004		130.799	-0.00729		130.799	-0.14291
	130.899	0.22699		130.899	-0.10929		130.899	-0.11795
	130.999	0.23347		130.999	-0.14753		130.999	-0.04562
	131.099	0.20323		131.099	-0.14257		131.099	-0.097
	131.199	0.13599		131.199	-0.08		131.199	-0.14581
	131.299	0.11194		131.299	-0.04734		131.299	-0.16167
	131.399	0.13527		131.399	-0.00857		131.399	-0.11914
	131.499	0.19561		131.499	-0.07162		131.499	-0.14572
	131.599	0.18223		131.599	-0.05034		131.599	-0.15214
	131.699	0.15818		131.699	-0.06076		131.699	-0.18262
	131.799	0.09632		131.799	-0.06191		131.799	-0.27362
	131.899	0.08418		131.899	-0.10843		131.899	-0.26224
	131.999	0.05023		131.999	-0.13581		131.999	-0.19391
	132.099	0.02813		132.099	-0.22672		132.099	-0.22533
	132.199	0.0108		132.199	-0.25619		132.199	-0.28524
	132.299	0.06485		132.299	-0.21843		132.299	-0.25738
	132.399	0.07966		132.399	-0.173		132.399	-0.24419
	132.499	0.09085		132.499	-0.10272		132.499	-0.18524
	132.599	0.04837		132.599	0.00018759		132.599	-0.16567
	132.699	0.0607		132.699	-0.04796		132.699	-0.16562
	132.799	0.08056		132.799	-0.08019		132.799	-0.23105
	132.899	0.09242		132.899	-0.09676		132.899	-0.23329
	132.999	0.0658		132.999	-0.07172		132.999	-0.21243
	133.099	0.05847		133.099	-0.02976		133.099	-0.22105
	133.199	0.07299		133.199	0.02628		133.199	-0.22519
	133.299	0.09342		133.299	0.00657		133.299	-0.22967
	133.399	0.07761		133.399	0.00681		133.399	-0.24467
	133.499	0.03085		133.499	0.02047		133.499	-0.25143
	133.599	0.03808		133.599	0.01938		133.599	-0.26867
	133.699	0.04089		133.699	0.05314		133.699	-0.17776
	133.799	0.08237		133.799	0.04771		133.799	-0.12938
	133.899	0.13508		133.899	0.03081		133.899	-0.14338
	133.999	0.10975		133.999	0.03395		133.999	-0.11881
	134.099	0.10589		134.099	0.07657		134.099	-0.1581
	134.199	0.18832		134.199	0.04985		134.199	-0.22743
	134.299	0.21556		134.299	0.06047		134.299	-0.17172
	134.399	0.22551		134.399	0.05471		134.399	-0.16829
	134.499	0.24294		134.499	0.03776		134.499	-0.13095
	134.599	0.15423		134.599	0.07862		134.599	-0.07924
	134.699	0.11689		134.699	0.10219		134.699	-0.06157
	134.799	0.08942		134.799	0.07304		134.799	-0.05967
	134.899	0.04013		134.899	0.00819		134.899	-0.06105
	134.999	0.09023		134.999	-0.06481		134.999	-0.10491
	135.099	0.11237		135.099	-0.11491		135.099	-0.15381
	135.199	0.13113		135.199	-0.04281		135.199	-0.19295
	135.299	0.20247		135.299	-0.01986		135.299	-0.20495
	135.399	0.15694		135.399	0.04028		135.399	-0.17148
	135.499	0.12532		135.499	0.015		135.499	-0.137
	135.599	0.12437		135.599	0.00443		135.599	-0.15114
	135.699	0.11747		135.699	0.02171		135.699	-0.22067
	135.799	0.11556		135.799	0.05014		135.799	-0.26443
	135.899	0.20489		135.899	0.02843		135.899	-0.33848
	135.999	0.20013		135.999	0.02519		135.999	-0.36148
	136.099	0.17642		136.099	-0.0101		136.099	-0.26776
	136.199	0.1347		136.199	0.04319		136.199	-0.19433
	136.299	0.12494		136.299	0.06471		136.299	-0.18595
	136.399	0.08999		136.399	0.12571		136.399	-0.14433
	136.499	0.13237		136.499	0.09438		136.499	-0.20652
	136.599	0.11461		136.599	0.05276		136.599	-0.21338
	136.699	0.10289		136.699	0.04119		136.699	-0.14276
	136.799	0.1108		136.799	-0.01743		136.799	-0.14233
	136.899	0.09885		136.899	-0.02476		136.899	-0.21233
	136.999	0.07466		136.999	0.053		136.999	-0.27062
	137.099	0.11066		137.099	0.08124		137.099	-0.34229
	137.199	0.06266		137.199	0.061		137.199	-0.28038
	137.299	0.06861		137.299	0.11124		137.299	-0.20819
	137.399	0.09475		137.399	0.03566		137.399	-0.16557
	137.499	0.14347		137.499	0.02076		137.499	-0.15695
	137.599	0.20932		137.599	-0.02886		137.599	-0.24748
	137.699	0.29847		137.699	-0.00538		137.699	-0.22043
	137.799	0.34823		137.799	-0.00781		137.799	-0.14143
	137.899	0.30142		137.899	0.05495		137.899	-0.10376
	137.999	0.19866		137.999	0.06		137.999	-0.06862
	138.099	0.13818		138.099	0.07362		138.099	-0.06572
	138.199	0.11661		138.199	0.01866		138.199	-0.14952
	138.299	0.12713		138.299	0.06062		138.299	-0.15672
	138.399	0.14175		138.399	0.17252		138.399	-0.13586
	138.499	0.08761		138.499	0.17243		138.499	-0.16514
	138.599	0.05837		138.599	0.12028		138.599	-0.1161
	138.699	0.01051		138.699	0.06766		138.699	-0.14991
	138.799	0.03994		138.799	0.01895		138.799	-0.11614
	138.899	0.08685		138.899	0.02733		138.899	-0.14652
	138.999	0.10061		138.999	0.12757		138.999	-0.12576
	139.099	0.1288		139.099	0.10971		139.099	-0.15172
	139.199	0.1568		139.199	0.06909		139.199	-0.07962
	139.299	0.10313		139.299	0.07904		139.299	-0.13224
	139.399	0.1728		139.399	0.06481		139.399	-0.18024
	139.499	0.21761		139.499	0.0489		139.499	-0.26362
	139.599	0.22566		139.599	0.07395		139.599	-0.25376
	139.699	0.19489		139.699	0.11476		139.699	-0.20762
	139.799	0.17661		139.799	0.11176		139.799	-0.10076
	139.899	0.12018		139.899	0.13357		139.899	-0.04895
	139.999	0.12456		139.999	0.101		139.999	-0.04629
	140.099	0.15137		140.099	0.16238		140.099	-0.09805
	140.199	0.11599		140.199	0.16928		140.199	-0.13272
	140.299	0.07337		140.299	0.23176		140.299	-0.18281
	140.399	0.14147		140.399	0.21914		140.399	-0.17576
	140.499	0.08318		140.499	0.21119		140.499	-0.1691
	140.599	0.04366		140.599	0.17638		140.599	-0.07405
	140.699	0.1018		140.699	0.19095		140.699	-0.10681
	140.799	0.08761		140.799	0.11262		140.799	-0.09538
	140.899	0.09051		140.899	0.121		140.899	-0.12
	140.999	0.07289		140.999	0.11671		140.999	-0.12967
	141.099	0.00199		141.099	0.15533		141.099	-0.19233
	141.199	-0.00939		141.199	0.20709		141.199	-0.12172
	141.299	0.03227		141.299	0.18276		141.299	-0.14662
	141.399	0.11085		141.399	0.13952		141.399	-0.15286
	141.499	0.14918		141.499	0.20085		141.499	-0.15195
	141.599	0.08832		141.599	0.10219		141.599	-0.17948
	141.699	0.09513		141.699	0.07081		141.699	-0.21257
	141.799	0.0877		141.799	0.09238		141.799	-0.16224
	141.899	0.02718		141.899	0.05747		141.899	-0.12105
	142	0.0808		142	0.05014		142	-0.13648
	142.1	0.14223		142.1	0.14647		142.1	-0.16652
	142.2	0.17566		142.2	0.11728		142.2	-0.17814
	142.299	0.14913		142.299	0.07252		142.299	-0.18681
	142.399	0.10285		142.399	0.10285		142.399	-0.19876
	142.5	0.01299		142.5	0.09233		142.5	-0.17672
	142.6	0.01032		142.6	0.1109		142.6	-0.19443
	142.7	0.10494		142.7	0.16276		142.7	-0.20905
	142.799	0.1467		142.799	0.24262		142.799	-0.15214
	142.899	0.15261		142.899	0.19776		142.899	-0.17195
	143	0.14432		143	0.20352		143	-0.15991
	143.1	0.16613		143.1	0.182		143.1	-0.18657
	143.2	0.16556		143.2	0.17581		143.2	-0.19814
	143.299	0.13889		143.299	0.10343		143.299	-0.16881
	143.4	0.08837		143.4	0.14157		143.4	-0.1161
	143.5	0.13342		143.5	0.10466		143.5	-0.20181
	143.6	0.06689		143.6	0.05595		143.6	-0.16619
	143.7	0.09061		143.7	0.06619		143.7	-0.20191
	143.8	0.10261		143.8	0.05771		143.8	-0.14119
	143.9	0.06994		143.9	0.00109		143.9	-0.14614
	144	0.01837		144	0.07981		144	-0.09843
	144.1	0.06908		144.1	0.10528		144.1	-0.15557
	144.2	0.07799		144.2	0.15124		144.2	-0.14229
	144.3	0.13975		144.3	0.15466		144.3	-0.19048
	144.4	0.19932		144.4	0.12928		144.4	-0.2181
	144.5	0.18813		144.5	0.05566		144.5	-0.35367
	144.6	0.08608		144.6	0.03104		144.6	-0.41324
	144.7	0.05999		144.7	0.07862		144.7	-0.45062
	144.8	0.09923		144.8	0.13795		144.8	-0.39767
	144.9	0.15966		144.9	0.15328		144.9	-0.32819
	145	0.28627		145	0.13381		145	-0.23405
	145.1	0.2968		145.1	0.08262		145.1	-0.23467
	145.2	0.24061		145.2	-0.00267		145.2	-0.29267
	145.3	0.23737		145.3	0.03309		145.3	-0.29162
	145.4	0.24337		145.4	0.10062		145.4	-0.24629
	145.5	0.23847		145.5	0.18281		145.5	-0.23029
	145.6	0.3118		145.6	0.18024		145.6	-0.20257
	145.7	0.27823		145.7	0.15614		145.7	-0.19291
	145.8	0.24799		145.8	0.0849		145.8	-0.24614
	145.9	0.20975		145.9	0.10709		145.9	-0.27333
	146	0.18394		146	0.104		146	-0.24362
	146.1	0.1757		146.1	0.12643		146.1	-0.24414
	146.2	0.23775		146.2	0.08462		146.2	-0.25043
	146.3	0.2818		146.3	0.02795		146.3	-0.18662
	146.4	0.29899		146.4	0.04128		146.4	-0.16872
	146.5	0.26385		146.5	0.03981		146.5	-0.22238
	146.6	0.16832		146.6	-0.01667		146.6	-0.17981
	146.7	0.01275		146.7	0.02228		146.7	-0.17524
	146.8	-0.01534		146.8	-0.000669553		146.8	-0.16857
	146.9	0.01066		146.9	0.07985		146.9	-0.14024
	147	0.04442		147	0.14795		147	-0.10648
	147.1	0.10323		147.1	0.15819		147.1	-0.16238
	147.2	0.09718		147.2	0.15809		147.2	-0.17514
	147.3	0.05775		147.3	0.16324		147.3	-0.14172
	147.4	0.11937		147.4	0.07743		147.4	-0.094
	147.5	0.15656		147.5	0.14128		147.5	-0.09319
	147.6	0.15256		147.6	0.17785		147.6	-0.06414
	147.7	0.09518		147.7	0.14752		147.7	-0.07391
	147.8	0.03613		147.8	0.11095		147.8	-0.06338
	147.9	-0.00387		147.9	0.05552		147.9	-0.07948
	148	0.02266		148	0.01314		148	-0.07538
	148.1	0.08575		148.1	0.0609		148.1	-0.11391
	148.2	0.14118		148.2	0.13309		148.2	-0.1551
	148.3	0.14813		148.3	0.08466		148.3	-0.16481
	148.4	0.07366		148.4	0.045		148.4	-0.08829
	148.5	-0.03106		148.5	-0.00643		148.5	-0.07924
	148.6	-0.07487		148.6	0.03562		148.6	-0.05048
	148.7	-0.06496		148.7	0.04485		148.7	-0.08205
	148.8	-0.05287		148.8	0.03076		148.8	-0.09257
	148.9	-0.01492		148.9	0.00914		148.9	-0.10681
	149	0.00589		149	0.0619		149	-0.07848
	149.1	0.03656		149.1	0.06376		149.1	-0.03548
	149.2	0.06708		149.2	0.10504		149.2	-0.08272
	149.3	0.1028		149.3	0.08538		149.3	-0.12972
	149.4	0.08137		149.4	0.09585		149.4	-0.10038
	149.5	0.05504		149.5	0.06938		149.5	-0.09038
	149.6	0.00175		149.6	0.125		149.6	-0.02791
	149.7	0.00694		149.7	0.09647		149.7	-0.03295
	149.8	-0.00839		149.8	0.10124		149.8	-0.0901
	149.9	-0.02582		149.9	0.058		149.9	-0.14443
	150	-0.03887		150	0.08057		150	-0.16586
	150.1	-0.01392		150.1	0.06024		150.1	-0.23057
	150.2	-0.03944		150.2	0.06719		150.2	-0.17952
	150.3	0.03404		150.3	0.078		150.3	-0.16648
	150.4	0.01737		150.4	0.05128		150.4	-0.10343
	150.5	-0.00225		150.5	0.00885		150.5	-0.14348
	150.6	-0.03444		150.6	-0.01243		150.6	-0.12924
	150.7	-0.03858		150.7	-0.01557		150.7	-0.10438
	150.8	-0.0702		150.8	-0.02753		150.8	-0.04048
	150.9	-0.00558		150.9	0.06028		150.9	-0.06738
	151	0.03551		151	0.04057		151	-0.05957
	151.1	0.05008		151.1	0.07285		151.1	-0.09605
	151.2	0.02227		151.2	0.08509		151.2	-0.12029
	151.3	0.0188		151.3	0.07166		151.3	-0.09572
	151.4	-0.02373		151.4	0.0219		151.4	-0.04843
	151.5	-0.04996		151.5	-0.00481		151.5	-0.07691
	151.6	-0.05968		151.6	-0.03624		151.6	-0.07229
	151.7	-0.03739		151.7	-0.00972		151.7	-0.04238
	151.8	-0.03182		151.8	0.000568543		151.8	-0.00952
	151.9	0.06923		151.9	-0.03876		151.9	-0.0691
	152	0.05204		152	-0.00819		152	-0.07472
	152.1	-0.04244		152.1	-0.04962		152.1	-0.02352
	152.2	-0.1042		152.2	-0.02334		152.2	-0.04891
	152.3	-0.05549		152.3	0.024		152.3	-0.0591
	152.4	-0.05949		152.4	0.06014		152.4	0.0129
	152.5	0.00599		152.5	0.02628		152.5	0.02814
	152.6	-0.01063		152.6	0.02828		152.6	0.01224
	152.7	0.01066		152.7	0.000378066		152.7	-0.01238
	152.8	0.01075		152.8	-0.01938		152.8	-0.05233
	152.9	-0.00577		152.9	0.03566		152.9	-0.06291
	153	-0.02192		153	0.12204		153	-0.078
	153.1	-0.05087		153.1	0.135		153.1	-0.02348
	153.2	-0.04101		153.2	0.11624		153.2	-0.01038
	153.3	0.0207		153.3	0.08947		153.3	-0.04538
	153.4	-0.00449		153.4	0.01443		153.4	0.03076
	153.5	-0.00144		153.5	-0.0491		153.5	0.09057
	153.6	-0.01377		153.6	-0.05596		153.6	0.09557
	153.7	-0.05339		153.7	-0.05648		153.7	0.09038
	153.8	-0.04139		153.8	-0.0191		153.8	0.08624
	153.9	-0.06001		153.9	0.01733		153.9	0.0069
	154	-0.0813		154	0.04552		154	-0.02424
	154.1	-0.05096		154.1	0.02847		154.1	0.03681
	154.2	-0.02068		154.2	0.07362		154.2	0.17086
	154.3	-0.01363		154.3	0.01909		154.3	0.16162
	154.4	0.04437		154.4	-0.00253		154.4	0.19514
	154.5	-0.0212		154.5	-0.03896		154.5	0.11081
	154.6	-0.10725		154.6	-0.0981		154.6	0.03067
	154.7	-0.16934		154.7	-0.11953		154.7	0.02424
	154.8	-0.17744		154.8	-0.134		154.8	0.04962
	154.9	-0.20973		154.9	-0.13738		154.9	-0.04052
	155	-0.21534		155	-0.10291		155	-0.05214
	155.1	-0.22563		155.1	-0.06772		155.1	0.01971
	155.2	-0.27006		155.2	-0.10857		155.2	0.13519
	155.3	-0.23601		155.3	-0.15615		155.3	0.19157
	155.4	-0.14701		155.4	-0.20953		155.4	0.19148
	155.5	-0.15753		155.5	-0.17019		155.5	0.11952
	155.6	-0.19473		155.6	-0.15505		155.6	-0.000667559
	155.7	-0.17768		155.7	-0.12905		155.7	-0.00238
	155.8	-0.16387		155.8	-0.17162		155.8	-0.01638
	155.9	-0.13982		155.9	-0.18829		155.9	-0.03267
	156	-0.0583		156	-0.17186		156	-0.03014
	156.1	-0.10411		156.1	-0.08491		156.1	-0.01191
	156.2	-0.10358		156.2	-0.06748		156.2	-0.05738
	156.3	-0.11315		156.3	-0.05381		156.3	-0.03081
	156.4	-0.08325		156.4	-0.07857		156.4	-0.00814
	156.5	-0.11058		156.5	-0.10967		156.5	0.02571
	156.6	-0.10439		156.6	-0.11105		156.6	0.05295
	156.7	-0.12753		156.7	-0.06953		156.7	0.05686
	156.8	-0.09001		156.8	-0.1331		156.8	0.03619
	156.9	-0.08368		156.9	-0.11796		156.9	0.02462
	157	-0.13011		157	-0.09234		157	-0.02295
	157.1	-0.22782		157.1	-0.05596		157.1	-0.02043
	157.2	-0.3032		157.2	-0.01891		157.2	0.00538
	157.3	-0.29763		157.3	-0.00834		157.3	0.02076
	157.4	-0.2652		157.4	-0.02381		157.4	0.02233
	157.5	-0.22753		157.5	-0.03453		157.5	0.01009
	157.6	-0.18777		157.6	-0.05772		157.6	-0.008
	157.7	-0.17134		157.7	-0.05538		157.7	0.01467
	157.8	-0.11634		157.8	-0.04219		157.8	0.11638
	157.9	-0.12258		157.9	-0.02157		157.9	0.15262
	158	-0.08468		158	0.032		158	0.17395
	158.1	-0.09839		158.1	-0.00991		158.1	0.20433
	158.201	-0.1323		158.201	-0.10767		158.201	0.13709
	158.3	-0.14777		158.3	-0.15096		158.3	0.09024
	158.4	-0.15958		158.4	-0.17024		158.4	0.12262
	158.5	-0.20473		158.5	-0.08034		158.5	0.09195
	158.601	-0.15363		158.601	-0.10167		158.601	0.07557
	158.701	-0.12373		158.701	-0.11819		158.701	0.03676
	158.8	-0.08096		158.8	-0.18962		158.8	-0.02357
	158.9	-0.02606		158.9	-0.20291		158.9	0.05467
	159	-0.0712		159	-0.24624		159	0.03409
	159.101	-0.02739		159.101	-0.18776		159.101	0.023
	159.201	-0.04953		159.201	0.09182		159.201	0.05214
	159.3	-0.11196		159.3	-0.28951		159.3	0.06233
	159.4	-0.12515		159.4	-1.08187		159.4	0.10776
	159.5	-0.12534		159.5	-2.01903		159.5	0.14067
	159.601	-0.14582		159.601	-2.91354		159.601	0.09367
	159.701	-0.07577		159.701	-3.3932		159.701	0.06071
	159.801	-0.1043		159.801	-3.17814		159.801	0.08867
	159.901	-0.11977		159.901	-3.23219		159.901	0.06828
	160.001	-0.17663		160.001	-3.17829		160.001	0.05871
	160.101	-0.1383		160.101	-3.1349		160.101	0.02605
	160.201	-0.09096		160.201	-3.20167		160.201	0.09228
	160.301	-0.05868		160.301	-3.21333		160.301	0.13571
	160.401	-0.08353		160.401	-3.23852		160.401	0.14281
	160.501	-0.04153		160.501	-3.13767		160.501	0.10981
	160.601	-0.07653		160.601	-3.08724		160.601	0.09419
	160.701	-0.00525		160.701	-3.05495		160.701	0.00133
	160.801	0.00694		160.801	-3.07133		160.801	0.05181
	160.901	-0.03168		160.901	-2.99		160.901	0.10162
	161.001	-0.12434		161.001	-2.93795		161.001	0.13567
	161.101	-0.11663		161.101	-2.81733		161.101	0.15819
	161.201	-0.14168		161.201	-2.85362		161.201	0.19152
	161.301	-0.10225		161.301	-2.87448		161.301	0.14657
	161.401	-0.06353		161.401	-2.86776		161.401	0.17671
	161.501	-0.06706		161.501	-2.82624		161.501	0.21271
	161.601	-0.06334		161.601	-2.83329		161.601	0.19576
	161.701	-0.01273		161.701	-2.81257		161.701	0.13743
	161.801	-0.01396		161.801	-2.9009		161.801	0.10343
	161.901	-0.02468		161.901	-2.92943		161.901	0.05386
	162.001	-0.00611		162.001	-2.9049		162.001	-0.00886
	162.101	-0.03149		162.101	-2.91629		162.101	-0.02329
	162.201	0.03666		162.201	-2.93643		162.201	-0.01629
	162.301	0.00704		162.301	-2.88271		162.301	0.00443
	162.401	0.00127		162.401	-2.81424		162.401	0.02962
	162.501	-0.00292		162.501	-2.73924		162.501	0.04114
	162.601	-0.00163		162.601	-2.74486		162.601	0.05871
	162.701	-0.00149		162.701	-2.84224		162.701	-0.04457
	162.801	0.04361		162.801	-2.89986		162.801	-0.02224
	162.901	-0.01344		162.901	-2.84624		162.901	-0.00338
	163.001	-0.07368		163.001	-2.82395		163.001	-0.02767
	163.101	-0.06106		163.101	-2.79529		163.101	-0.06681
	163.201	-0.01796		163.201	-2.86748		163.201	-0.07586
	163.301	0.0097		163.301	-2.88419		163.301	-0.1761
	163.401	0.08366		163.401	-2.83857		163.401	-0.08905
	163.501	0.02837		163.501	-2.735		163.501	0.00686
	163.601	-0.02111		163.601	-2.77438		163.601	0.01362
	163.701	-0.08534		163.701	-2.77886		163.701	0.027
	163.801	-0.1043		163.801	-2.8231		163.801	-0.00381
	163.901	-0.13639		163.901	-2.81929		163.901	-0.06576
	164.001	-0.11901		164.001	-2.87229		164.001	0.03033
	164.101	-0.15744		164.101	-2.80438		164.101	0.03495
	164.201	-0.08287		164.201	-2.77429		164.201	0.02762
	164.301	-0.07587		164.301	-2.74229		164.301	0.07995
	164.401	-0.04087		164.401	-2.70295		164.401	0.06938
	164.501	-0.04582		164.501	-2.65776		164.501	-0.01919
	164.601	-0.08573		164.601	-2.76881		164.601	-0.03086
	164.701	-0.09773		164.701	-2.79205		164.701	-0.03757
	164.801	-0.02634		164.801	-2.81676		164.801	0.00148
	164.901	-0.01611		164.901	-2.858		164.901	0.07824
	165.001	0.02889		165.001	-2.81567		165.001	0.11343
	165.101	0.04308		165.101	-2.78571		165.101	0.09333
	165.201	-0.01463		165.201	-2.821		165.201	0.03395
	165.301	-0.06787		165.301	-2.79467		165.301	0.05757
	165.401	-0.05144		165.401	-2.77029		165.401	0.04252
	165.501	-0.05873		165.501	-2.73581		165.501	0.05557
	165.601	-0.03039		165.601	-2.74043		165.601	0.05228
	165.701	-0.03968		165.701	-2.81481		165.701	0.1
	165.801	-0.07434		165.801	-2.79038		165.801	0.05009
	165.901	-0.04863		165.901	-2.81943		165.901	0.05343
	166.001	-0.08739		166.001	-2.767		166.001	0.06486
	166.101	-0.10653		166.101	-2.70014		166.101	0.06457
	166.201	-0.14215		166.201	-2.77433		166.201	0.01981
	166.301	-0.1813		166.301	-2.82081		166.301	0.05195
	166.401	-0.07173		166.401	-2.73729		166.401	-0.00529
	166.501	0.0517		166.501	-2.70476		166.501	-0.02695
	166.601	0.06823		166.601	-2.60814		166.601	0.04938
	166.701	0.00413		166.701	-2.5501		166.701	0.09409
	166.801	-0.02901		166.801	-2.68238		166.801	0.09438
	166.901	-0.06801		166.901	-2.77476		166.901	0.142
	167.001	0.00827		167.001	-2.74657		167.001	0.16648
	167.101	-0.00125		167.101	-2.73681		167.101	0.13933
	167.201	-0.0062		167.201	-2.63867		167.201	0.12633
	167.301	-0.06363		167.301	-2.58295		167.301	0.1189
	167.401	-0.0843		167.401	-2.67057		167.401	0.10919
	167.501	-0.14068		167.501	-2.65229		167.501	0.06309
	167.601	-0.09982		167.601	-2.63		167.601	0.07586
	167.701	-0.07653		167.701	-2.65557		167.701	0.0819
	167.801	-0.05044		167.801	-2.65505		167.801	0.05486
	167.901	0.00385		167.901	-2.69376		167.901	0.102
	168.001	0.06247		168.001	-2.78805		168.001	0.07205
	168.101	0.04061		168.101	-2.74662		168.101	0.10076
	168.201	0.03785		168.201	-2.7631		168.201	0.08452
	168.301	0.04299		168.301	-2.75076		168.301	0.16667
	168.401	-0.01601		168.401	-2.67819		168.401	0.19862
	168.501	-0.02725		168.501	-2.65695		168.501	0.23067
	168.601	-0.04053		168.601	-2.73257		168.601	0.12905
	168.701	-0.10963		168.701	-2.71838		168.701	0.19357
	168.801	-0.0953		168.801	-2.72224		168.801	0.18052
	168.901	-0.05958		168.901	-2.74357		168.901	0.19457
	169.001	-0.00296		169.001	-2.70329		169.001	0.21248
	169.101	0.00551		169.101	-2.71052		169.101	0.23733
	169.201	0.26853		169.201	-2.7621		169.201	0.48782
	169.301	-0.24723		169.301	-2.78933		169.301	0.10202
	169.401	-1.16804		169.401	-2.74229		169.401	-0.76983
	169.501	-2.26392		169.501	-2.73414		169.501	-1.8676
	169.601	-3.15135		169.601	-2.74919		169.601	-2.77435
	169.701	-3.60692		169.701	-2.74724		169.701	-3.22101
	169.801	-3.28371		169.801	-2.76729		169.801	-2.95529
	169.901	-3.28186		169.901	-2.82576		169.901	-2.89814
	170.001	-3.16414		170.001	-2.74319		170.001	-2.89019
	170.101	-3.148		170.101	-2.72119		170.101	-2.92433
	170.201	-3.00267		170.201	-2.73652		170.201	-2.905
	170.301	-2.90395		170.301	-2.78057		170.301	-2.90257
	170.401	-2.90105		170.401	-2.80362		170.401	-2.90571
	170.501	-2.96571		170.501	-2.79038		170.501	-2.89857
	170.601	-2.96248		170.601	-2.72024		170.601	-2.90033
	170.701	-3.02933		170.701	-2.711		170.701	-2.90776
	170.801	-2.93438		170.801	-2.73519		170.801	-2.8969
	170.901	-2.78448		170.901	-2.77014		170.901	-2.91605
	171.001	-2.67714		171.001	-2.85738		171.001	-2.9329
	171.101	-2.66214		171.101	-2.82943		171.101	-2.97081
	171.201	-2.64271		171.201	-2.85457		171.201	-3.02886
	171.301	-2.7361		171.301	-2.80781		171.301	-3.00695
	171.401	-2.80076		171.401	-2.764		171.401	-3.08681
	171.501	-2.793		171.501	-2.76624		171.501	-3.1151
	171.601	-2.80481		171.601	-2.77971		171.601	-3.11771
	171.701	-2.77771		171.701	-2.75743		171.701	-3.1429
	171.801	-2.72986		171.801	-2.71448		171.801	-3.14062
	171.901	-2.81329		171.901	-2.64414		171.901	-3.01595
	172.001	-2.803		172.001	-2.62214		172.001	-3.06333
	172.101	-2.80648		172.101	-2.66205		172.101	-3.10943
	172.201	-2.7829		172.201	-2.63043		172.201	-3.21367
	172.301	-2.70271		172.301	-2.70629		172.301	-3.25576
	172.401	-2.7241		172.401	-2.66486		172.401	-3.3089
	172.501	-2.80981		172.501	-2.63948		172.501	-3.26119
	172.601	-2.78052		172.601	-2.57624		172.601	-3.2459
	172.701	-2.755		172.701	-2.58695		172.701	-3.23552
	172.801	-2.69129		172.801	-2.58386		172.801	-3.24943
	172.901	-2.70571		172.901	-2.6899		172.901	-3.1951
	173.001	-2.78519		173.001	-2.74119		173.001	-3.19886
	173.101	-2.784		173.101	-2.72829		173.101	-3.15
	173.201	-2.78248		173.201	-2.64643		173.201	-3.15143
	173.301	-2.67748		173.301	-2.662		173.301	-3.17886
	173.401	-2.62871		173.401	-2.62567		173.401	-3.1821
	173.501	-2.66905		173.501	-2.69052		173.501	-3.15224
	173.601	-2.709		173.601	-2.6971		173.601	-3.06424
	173.701	-2.7011		173.701	-2.75976		173.701	-2.90738
	173.801	-2.7979		173.801	-2.68471		173.801	-2.87143
	173.901	-2.7551		173.901	-2.73129		173.901	-2.85429
	174.001	-2.74167		174.001	-2.64671		174.001	-2.92638
	174.101	-2.80119		174.101	-2.7051		174.101	-3.06295
	174.201	-2.7669		174.201	-2.6931		174.201	-3.22124
	174.301	-2.7401		174.301	-2.7749		174.301	-3.262
	174.401	-2.70529		174.401	-2.7351		174.401	-3.26076
	174.501	-2.6751		174.501	-2.79786		174.501	-3.13367
	174.601	-2.66024		174.601	-2.73933		174.601	-3.0211
	174.702	-2.78433		174.702	-2.77543		174.702	-3.02167
	174.802	-2.80957		174.802	-2.70833		174.802	-2.99414
	174.901	-2.81648		174.901	-2.65429		174.901	-3.02633
	175.001	-2.77967		175.001	-2.56667		175.001	-2.96329
	175.101	-2.73314		175.101	-2.51557		175.101	-2.8601
	175.202	-2.72557		175.202	-2.54119		175.202	-2.80333
	175.302	-2.75371		175.302	-2.54433		175.302	-2.84667
	175.401	-2.74586		175.401	-2.55605		175.401	-2.80333
	175.501	-2.70429		175.501	-2.60167		175.501	-2.83529
	175.601	-2.75048		175.601	-2.57233		175.601	-2.83252
	175.702	-2.75743		175.702	-2.54948		175.702	-2.80662
	175.802	-2.80738		175.802	-2.66895		175.802	-2.83667
	175.901	-2.80657		175.901	-2.6721		175.901	-2.87852
	176.001	-2.76595		176.001	-2.65467		176.001	-2.83105
	176.101	-2.72962		176.101	-2.64929		176.101	-2.85995
	176.202	-2.73571		176.202	-2.59938		176.202	-2.94738
	176.302	-2.75767		176.302	-2.5631		176.302	-2.99529
	176.402	-2.79481		176.402	-2.62229		176.402	-2.96576
	176.502	-2.77748		176.502	-2.67971		176.502	-2.95929
	176.602	-2.761		176.602	-2.62805		176.602	-2.82305
	176.702	-2.74905		176.702	-2.64633		176.702	-2.78362
	176.802	-2.7171		176.802	-2.61857		176.802	-2.814
	176.902	-2.75348		176.902	-2.60614		176.902	-2.83562
	177.002	-2.76219		177.002	-2.67924		177.002	-2.85967
	177.102	-2.7831		177.102	-2.71567		177.102	-2.87062
	177.202	-2.75148		177.202	-2.655		177.202	-2.82
	177.302	-2.71433		177.302	-2.65081		177.302	-2.76457
	177.402	-2.74471		177.402	-2.60414		177.402	-2.78005
	177.502	-2.78643		177.502	-2.56214		177.502	-2.78119
	177.602	-2.76467		177.602	-2.59638		177.602	-2.85471
	177.702	-2.76357		177.702	-2.63824		177.702	-2.82557
	177.802	-2.72171		177.802	-2.65724		177.802	-2.81152
	177.902	-2.75214		177.902	-2.71462		177.902	-2.79938
	178.002	-2.75886		178.002	-2.67762		178.002	-2.77952
	178.102	-2.772		178.102	-2.6151		178.102	-2.83571
	178.202	-2.75976		178.202	-2.55643		178.202	-2.84252
	178.302	-2.72405		178.302	-2.54595		178.302	-2.8671
	178.402	-2.71571		178.402	-2.53062		178.402	-2.85352
	178.502	-2.70814		178.502	-2.53638		178.502	-2.85976
	178.602	-2.62762		178.602	-2.57162		178.602	-2.80138
	178.702	-2.64		178.702	-2.6159		178.702	-2.83281
	178.802	-2.6469		178.802	-2.68019		178.802	-2.75367
	178.902	-2.61948		178.902	-2.73129		178.902	-2.8089
	179.002	-2.63133		179.002	-2.751		179.002	-2.82205
	179.102	-2.63519		179.102	-2.6379		179.102	-2.812
	179.202	-2.64119		179.202	-2.59481		179.202	-2.87152
	179.302	-2.67833		179.302	-2.53529		179.302	-2.91833
	179.402	-2.7211		179.402	-2.54124		179.402	-2.92871
	179.502	-2.68276		179.502	-2.55771		179.502	-2.94952
	179.602	-2.66005		179.602	-2.58833		179.602	-2.89
	179.702	-2.62824		179.702	-2.56638		179.702	-2.85852
	179.802	-2.56324		179.802	-2.54481		179.802	-2.88471
	179.902	-2.59386		179.902	-2.48448		179.902	-2.87614
	180.002	-2.63724		180.002	-2.50548		180.002	-2.94162
	180.102	-2.64857		180.102	-2.49286		180.102	-2.92229
	180.202	-2.68386		180.202	-2.55905		180.202	-2.9141
	180.302	-2.64305		180.302	-2.5821		180.302	-2.91538
	180.402	-2.59543		180.402	-2.60276		180.402	-2.92071
	180.502	-2.58643		180.502	-2.56586		180.502	-2.7949
	180.602	-2.59771		180.602	-2.59105		180.602	-2.75033
	180.702	-2.635		180.702	-2.6111		180.702	-2.73433
	180.802	-2.6369		180.802	-2.61133		180.802	-2.76795
	180.902	-2.56733		180.902	-2.57629		180.902	-2.76938
	181.002	-2.58362		181.002	-2.5519		181.002	-2.82686
	181.102	-2.55214		181.102	-2.55881		181.102	-2.75952
	181.202	-2.64129		181.202	-2.57538		181.202	-2.7711
	181.302	-2.67319		181.302	-2.55738		181.302	-2.84419
	181.402	-2.69067		181.402	-2.55467		181.402	-2.855
	181.502	-2.652		181.502	-2.52719		181.502	-2.78229
	181.602	-2.66314		181.602	-2.52667		181.602	-2.73195
	181.702	-2.63205		181.702	-2.555		181.702	-2.74557
	181.802	-2.63576		181.802	-2.56743		181.802	-2.751
	181.902	-2.59567		181.902	-2.53862		181.902	-2.80367
	182.002	-2.63124		182.002	-2.59986		182.002	-2.8491
	182.102	-2.69424		182.102	-2.56586		182.102	-2.83486
	182.202	-2.77767		182.202	-2.62995		182.202	-2.85005
	182.302	-2.78543		182.302	-2.6549		182.302	-2.97252
	182.402	-2.75719		182.402	-2.64424		182.402	-2.95157
	182.502	-2.71352		182.502	-2.58852		182.502	-2.87976
	182.602	-2.66638		182.602	-2.55571		182.602	-2.80005
	182.702	-2.62019		182.702	-2.49524		182.702	-2.78381
	182.802	-2.64829		182.802	-2.50824		182.802	-2.77662
	182.902	-2.61786		182.902	-2.54076		182.902	-2.81752
	183.002	-2.59395		183.002	-2.57167		183.002	-2.83371
	183.102	-2.63595		183.102	-2.59757		183.102	-2.83957
	183.202	-2.6641		183.202	-2.6019		183.202	-2.80324
	183.302	-2.62633		183.302	-2.54267		183.302	-2.86419
	183.402	-2.69357		183.402	-2.51157		183.402	-2.83857
	183.502	-2.72819		183.502	-2.46824		183.502	-2.75329
	183.602	-2.73457		183.602	-2.4669		183.602	-2.74524
	183.702	-2.77586		183.702	-2.49		183.702	-2.72319
	183.802	-2.74795		183.802	-2.46767		183.802	-2.67376
	183.902	-2.67452		183.902	-2.51		183.902	-2.67448
	184.002	-2.62433		184.002	-2.52567		184.002	-2.64595
	184.102	-2.62938		184.102	-2.54819		184.102	-2.6271
	184.202	-2.64357		184.202	-2.57976		184.202	-2.64195
	184.302	-2.69457		184.302	-2.61448		184.302	-2.654
	184.402	-2.69338		184.402	-2.59167		184.402	-2.65786
	184.502	-2.729		184.502	-2.61429		184.502	-2.64162
	184.602	-2.78119		184.602	-2.5401		184.602	-2.59848
	184.702	-2.74557		184.702	-2.52548		184.702	-2.59276
	184.802	-2.69371		184.802	-2.47276		184.802	-2.599
	184.902	-2.64271		184.902	-2.46529		184.902	-2.61681
	185.002	-2.56176		185.002	-2.46619		185.002	-2.61167
	185.102	-2.59086		185.102	-2.41924		185.102	-2.63714
	185.202	-2.72952		185.202	-2.40038		185.202	-2.64276
	185.302	-2.73519		185.302	-2.4361		185.302	-2.6779
	185.402	-2.76581		185.402	-2.44657		185.402	-2.76095
	185.502	-2.78043		185.502	-2.46695		185.502	-2.7531
	185.602	-2.72895		185.602	-2.476		185.602	-2.68943
	185.702	-2.6439		185.702	-2.4981		185.702	-2.69071
	185.802	-2.61743		185.802	-2.50543		185.802	-2.67586
	185.902	-2.56929		185.902	-2.48071		185.902	-2.64771
	186.002	-2.53619		186.002	-2.50024		186.002	-2.729
	186.102	-2.58538		186.102	-2.49433		186.102	-2.67124
	186.202	-2.58895		186.202	-2.52757		186.202	-2.6321
	186.302	-2.55662		186.302	-2.59924		186.302	-2.67214
	186.402	-2.59114		186.402	-2.60062		186.402	-2.74243
	186.502	-2.60157		186.502	-2.57167		186.502	-2.74362
	186.602	-2.62476		186.602	-2.56886		186.602	-2.78905
	186.702	-2.62343		186.702	-2.51919		186.702	-2.77233
	186.802	-2.5999		186.802	-2.53033		186.802	-2.758
	186.902	-2.58633		186.902	-2.51671		186.902	-2.72781
	187.002	-2.625		187.002	-2.53719		187.002	-2.75848
	187.102	-2.59205		187.102	-2.60114		187.102	-2.75671
	187.202	-2.62371		187.202	-2.62157		187.202	-2.75248
	187.302	-2.55924		187.302	-2.62495		187.302	-2.748
	187.402	-2.55133		187.402	-2.60681		187.402	-2.763
	187.502	-2.62352		187.502	-2.58633		187.502	-2.6981
	187.602	-2.73614		187.602	-2.5789		187.602	-2.65976
	187.702	-2.71848		187.702	-2.59886		187.702	-2.73343
	187.802	-2.74624		187.802	-2.56281		187.802	-2.80957
	187.902	-2.74952		187.902	-2.52571		187.902	-2.83967
	188.002	-2.6791		188.002	-2.46881		188.002	-2.86267
	188.102	-2.68905		188.102	-2.37676		188.102	-2.83052
	188.202	-2.70357		188.202	-2.32605		188.202	-2.746
	188.302	-2.70276		188.302	-2.35929		188.302	-2.76238
	188.402	-2.67148		188.402	-2.40805		188.402	-2.78876
	188.502	-2.72886		188.502	-2.46233		188.502	-2.78443
	188.602	-2.67152		188.602	-2.51514		188.602	-2.76662
	188.702	-2.59762		188.702	-2.50143		188.702	-2.77362
	188.802	-2.56443		188.802	-2.54933		188.802	-2.77705
	188.902	-2.60995		188.902	-2.53605		188.902	-2.81933
	189.002	-2.58586		189.002	-2.52324		189.002	-2.82557
	189.102	-2.66486		189.102	-2.4439		189.102	-2.73233
	189.202	-2.72195		189.202	-2.43124		189.202	-2.704
	189.302	-2.69967		189.302	-2.47114		189.302	-2.60152
	189.402	-2.68252		189.402	-2.49786		189.402	-2.6401
	189.502	-2.669		189.502	-2.50167		189.502	-2.79486
	189.602	-2.69395		189.602	-2.45686		189.602	-2.82957
	189.702	-2.60143		189.702	-2.40652		189.702	-2.85671
	189.802	-2.58195		189.802	-2.46162		189.802	-2.93014
	189.902	-2.58562		189.902	-2.50586		189.902	-2.88538
	190.002	-2.57886		190.002	-2.52167		190.002	-2.88357
	190.102	-2.62105		190.102	-2.47524		190.102	-2.90381
	190.202	-2.76381		190.202	-2.43957		190.202	-2.84652
	190.302	-2.724		190.302	-2.42848		190.302	-2.83976
	190.402	-2.70024		190.402	-2.42076		190.402	-2.85238
	190.502	-2.74686		190.502	-2.40776		190.502	-2.89762
	190.602	-2.66067		190.602	-2.42019		190.602	-2.92467
	190.702	-2.61943		190.702	-2.41929		190.702	-2.93914
	190.802	-2.62514		190.802	-2.46119		190.802	-2.9619
	190.903	-2.62433		190.903	-2.49571		190.903	-2.91219
	191.002	-2.56762		191.002	-2.49057		191.002	-2.80062
	191.102	-2.61143		191.102	-2.47752		191.102	-2.78971
	191.202	-2.63229		191.202	-2.46143		191.202	-2.79524
	191.303	-2.626		191.303	-2.46033		191.303	-2.83343
	191.403	-2.64262		191.403	-2.442		191.403	-2.82771
	191.502	-2.68443		191.502	-2.5081		191.502	-2.812
	191.602	-2.70333		191.602	-2.494		191.602	-2.74324
	191.702	-2.6669		191.702	-2.47719		191.702	-2.72433
	191.803	-2.67695		191.803	-2.40881		191.803	-2.77419
	191.903	-2.61462		191.903	-2.3171		191.903	-2.83024
	192.002	-2.6321		192.002	-2.35738		192.002	-2.83076
	192.102	-2.68052		192.102	-2.40919		192.102	-2.83414
	192.202	-2.71771		192.202	-2.4271		192.202	-2.83938
	192.303	-2.71643		192.303	-2.43581		192.303	-2.7899
	192.403	-2.69667		192.403	-2.4241		192.403	-2.80743
	192.502	-2.65733		192.502	-2.3661		192.502	-2.76248
	192.603	-2.66319		192.603	-2.39519		192.603	-2.74857
	192.703	-2.64486		192.703	-2.3899		192.703	-2.69995
	192.803	-2.58419		192.803	-2.45752		192.803	-2.69848
	192.903	-2.64329		192.903	-2.46581		192.903	-2.69376
	193.003	-2.69038		193.003	-2.4271		193.003	-2.67762
	193.103	-2.68471		193.103	-2.39119		193.103	-2.68776
	193.203	-2.68529		193.203	-2.38338		193.203	-2.72476
	193.303	-2.66986		193.303	-2.40324		193.303	-2.72248
	193.403	-2.61267		193.403	-2.50843		193.403	-2.66595
	193.503	-2.61767		193.503	-2.5589		193.503	-2.62867
	193.603	-2.67633		193.603	-2.49867		193.603	-2.57105
	193.703	-2.68657		193.703	-2.47957		193.703	-2.55433
	193.803	-2.73719		193.803	-2.38786		193.803	-2.5511
	193.903	-2.76305		193.903	-2.314		193.903	-2.61448
	194.003	-2.75195		194.003	-2.31795		194.003	-2.63329
	194.103	-2.72286		194.103	-2.40133		194.103	-2.6631
	194.203	-2.7079		194.203	-2.5019		194.203	-2.66724
	194.303	-2.74452		194.303	-2.59643		194.303	-2.55005
	194.403	-2.76438		194.403	-2.59538		194.403	-2.49567
	194.503	-2.75005		194.503	-2.51052		194.503	-2.57914
	194.603	-2.69514		194.603	-2.46438		194.603	-2.66152
	194.703	-2.73267		194.703	-2.41481		194.703	-2.73257
	194.803	-2.71038		194.803	-2.4901		194.803	-2.77248
	194.903	-2.71729		194.903	-2.54662		194.903	-2.76571
	195.003	-2.73795		195.003	-2.6039		195.003	-2.75552
	195.103	-2.68076		195.103	-2.61952		195.103	-2.80438
	195.203	-2.59748		195.203	-2.61733		195.203	-2.77462
	195.303	-2.6749		195.303	-2.5571		195.303	-2.75329
	195.403	-2.68329		195.403	-2.60586		195.403	-2.74643
	195.503	-2.69633		195.503	-2.60014		195.503	-2.7391
	195.603	-2.76814		195.603	-2.60457		195.603	-2.75014
	195.703	-2.74057		195.703	-2.57386		195.703	-2.7279
	195.803	-2.66757		195.803	-2.59319		195.803	-2.72229
	195.903	-2.58224		195.903	-2.6139		195.903	-2.73767
	196.003	-2.56352		196.003	-2.62657		196.003	-2.78314
	196.103	-2.62605		196.103	-2.64624		196.103	-2.78486
	196.203	-2.65433		196.203	-2.60162		196.203	-2.82062
	196.303	-2.71271		196.303	-2.51238		196.303	-2.77219
	196.403	-2.70914		196.403	-2.51219		196.403	-2.73095
	196.503	-2.70305		196.503	-2.5461		196.503	-2.64662
	196.603	-2.74314		196.603	-2.57976		196.603	-2.6309
	196.703	-2.78086		196.703	-2.64457		196.703	-2.66824
	196.803	-2.71557		196.803	-2.64376		196.803	-2.72229
	196.903	-2.71024		196.903	-2.61624		196.903	-2.78705
	197.003	-2.70562		197.003	-2.55776		197.003	-2.76757
	197.103	-2.73181		197.103	-2.57748		197.103	-2.73857
	197.203	-2.6691		197.203	-2.58524		197.203	-2.73195
	197.303	-2.62305		197.303	-2.60362		197.303	-2.75371
	197.403	-2.57776		197.403	-2.59048		197.403	-2.73419
	197.503	-2.57786		197.503	-2.60262		197.503	-2.76981
	197.603	-2.59362		197.603	-2.58452		197.603	-2.76176
	197.703	-2.67429		197.703	-2.58681		197.703	-2.80433
	197.803	-2.72281		197.803	-2.53952		197.803	-2.813
	197.903	-2.74381		197.903	-2.52514		197.903	-2.86076
	198.003	-2.73471		198.003	-2.51776		198.003	-2.88052
	198.103	-2.69514		198.103	-2.51267		198.103	-2.86252
	198.203	-2.65752		198.203	-2.54838		198.203	-2.808
	198.303	-2.70119		198.303	-2.57552		198.303	-2.79495
	198.403	-2.69248		198.403	-2.57495		198.403	-2.73948
	198.503	-2.67971		198.503	-2.5481		198.503	-2.75067
	198.603	-2.64943		198.603	-2.54352		198.603	-2.81595
	198.703	-2.65881		198.703	-2.5229		198.703	-2.81824
	198.803	-2.64186		198.803	-2.53352		198.803	-2.79781
	198.903	-2.68548		198.903	-2.50676		198.903	-2.85367
	199.003	-2.56657		199.003	-2.48876		199.003	-2.84124
	199.103	-2.54519		199.103	-2.44524		199.103	-2.84367
	199.203	-2.75683		199.203	-2.66042		199.203	-3.09646
	199.303	-2.39608		199.303	-2.40634		199.303	-2.72315
	199.403	-1.69387		199.403	-1.86309		199.403	-1.96507
	199.503	-0.92064		199.503	-1.18766		199.503	-1.13338
	199.603	-0.17657		199.603	-0.58947		199.603	-0.37244
	199.703	0.18141		199.703	-0.22768		199.703	0.0301
	199.803	-0.0297		199.803	-0.41395		199.803	-0.26673
[truncated: 1,801 more rows]

## Sheet: Supplementary Figure 8
	Sup. Fig. 8
		C. reinhardtii - CNF/Ag		C. reinhardtii - CNF/Cu
	Time (days)	Cell viability (%)	Error bar (SD)	Cell viability (%)	Error bar (SD)
	0	100	5.2	100	4.4
	2	91.2	4.2	72.4	3.2
	4	82.4	6.1	51.2	5.4
	6	69.2	8.6	37.5	6.8
	8	52.7	6.8	11.8	5.1
	10	44.5	7.1	5.9	2.1
	14	32	5.8	2.2	2.2
	18	10.2	5.5	2.1	0.2
	22	2.6	2.3	1.7	0.3
	26	1.7	0.2	1.6	0.3
	30	1.5	0.2	1.5	0.1

## Sheet: Supplementary Figure 10
	Sup. Fig. 10
	Time (days)	H2 production (μmol)	Error bar (SD)	H2 production rate (μmol/mg chlorophyll/h)	Error bar (SD)
	6	22.8	2.72886	0.43199	0.02232
	10	75.5	6.71457	0.77522	0.02374
	14	123.1	21.3731	0.92412	0.06378
	18	170.7	5.95371	0.85055	0.02745
	22	200.3	2.40555	0.82855	0.02264
	26	222.1	5.75345	0.75339	0.01533
	30	239.1	7.34249	0.70205	0.02143

## Sheet: Supplementary Figure 11
	Sup. Fig. 11
		C. reinhardtii - CNF/Pt 0%		C. reinhardtii - CNF/Pt 25%		C. reinhardtii - CNF/Pt 50%		C. reinhardtii - CNF/Pt 75%		C. reinhardtii - CNF/Pt 100%
	Time (days)	H2 production (μmol)	Error bar (SD)	H2 production (μmol)	Error bar (SD)	H2 production (μmol)	Error bar (SD)	H2 production (μmol)	Error bar (SD)	H2 production (μmol)	Error bar (SD)
	6	0	0	2.44583	2.55214	31.0732	8.23586	15.3464	3.47177	2.12324	0.23563
	8	0	0	7.21348	3.00145	59.6803	10.259	37.1904	4.70585	5.23522	2.57348
	10	0	0	15.0587	4.79821	80.4256	13.7988	48.0354	7.58284	10.7325	4.13603
	14	0	0	16.0064	4.68504	128.114	10.8924	55.0475	10.1047	15.4574	6.32458
	18	0	0	16.5234	4.48171	175.98	13.0563	60.4542	9.04732	23.956	6.67954

[truncated: 8 more sheets: Supplementary Figure 15, Supplementary Figure 16, Supplementary Figure 17, Supplementary Figure 19, Supplementary Figure 20, Supplementary Figure 21, Supplementary Figure 22, Supplementary Figure 23]
